# Supplementary material for: Phosphorylation of the nuclear poly(A) binding protein (PABPN1) during mitosis protects mRNA from hyperadenylation and maintains transcriptome dynamics
Source: Nucleic Acids Res. 2024 Jun 29;52(16):9886–903. doi: 10.1093/nar/gkae562 (PMC11381358; doi:10.1093/nar/gkae562)
Supplement: gkae562_Supplemental_Files [file gkae562_supplemental_files.zip]

Archive with 4 entries (4 files):
- Gordon_PABPN1_NAR_supplement_final_revised.pdf
- Table S3. Mass spectrometry of PABPN1-mCherry from interphase and mitotic cells .xlsx
- Table S4. Mass spectrometry of recombinant PABPN1 treated with CDK1 or DYRK3 kinase.xls
- Table S5. Mass spectrometry of PABPN1 mutant pull downs.xltm
