# Supplementary material for: Phosphorylation of the nuclear poly(A) binding protein (PABPN1) during mitosis protects mRNA from hyperadenylation and maintains transcriptome dynamics
Source: Nucleic Acids Res. 2024 Jun 29;52(16):9886–903. doi: 10.1093/nar/gkae562 (PMC11381358; doi:10.1093/nar/gkae562)
Supplement: gkae562_Supplemental_Files [file gkae562_supplemental_files.zip › Table S3. Mass spectrometry of PABPN1-mCherry from interphase and mitotic cells .xlsx]

## Sheet: LF19-027_David_P_mitotic_rnk10_
																Normalized abundance		Raw abundance		Spectral counts
							Best identification									interphase	mitotic	interphase	mitotic	interphase	mitotic
Peptide identifier	Ions used in quantitation	Ions	Deconvoluted peptide ions	Deconvoluted charges	Retention time (min)	Neutral mass	Score	Sequence	Modifications	Accession	Description	Max fold change	Highest mean condition	Lowest mean condition	Maximum CV	QEp19-5434_Phizicky_1-DP_PABN1-interphase_Trypsin	QEp19-5451_Phizicky_2-DP_PABN1-mitotic_Trypsin	QEp19-5434_Phizicky_1-DP_PABN1-interphase_Trypsin	QEp19-5451_Phizicky_2-DP_PABN1-mitotic_Trypsin	QEp19-5434_Phizicky_1-DP_PABN1-interphase_Trypsin	QEp19-5451_Phizicky_2-DP_PABN1-mitotic_Trypsin
52.10_1250.6526n	3	3	#980,#2,#460	1,2,3	52.0966	1250.65	89.58	TSLALDESLFR		PABPN1-mCherry	PABPN1-mCherry	1.39503	mitotic	interphase		7.68421e+07	1.07197e+08	7.68421e+07	1.00053e+08	8	7
22.35_987.4880n	2	2	#3,#4611	2,3	22.3539	987.488	39.23	ELQNEVEK		PABPN1-mCherry	PABPN1-mCherry	1.09454	mitotic	interphase		5.61403e+07	6.14477e+07	5.61403e+07	5.73524e+07	3	2
19.79_987.4869n	1	1	#5404	2	19.7928	987.487	27.18	ELQNEVEK		PABPN1-mCherry	PABPN1-mCherry	1.01244	mitotic	interphase		23444.6	23736.4	23444.6	22154.4	1	1
21.54_987.4883n	1	1	#7689	2	21.5376	987.488	14.06	ELQNEVEK		PABPN1-mCherry	PABPN1-mCherry	1.22507	mitotic	interphase		12740.6	15608.2	12740.6	14567.9	0	1
30.22_847.4477n	2	2	#94,#4	1,2	30.2184	847.448	41.29	VTILCDK	[5] Carbamidomethyl (C)	PABPN1-mCherry	PABPN1-mCherry	1.37223	mitotic	interphase		2.99475e+07	4.10949e+07	2.99475e+07	3.83561e+07	2	3
26.17_1134.5234n	3	3	#831,#5,#981	1,2,3	26.1711	1134.52	66.42	GEEDNMAIIK	[6] Oxidation (M)	PABPN1-mCherry	PABPN1-mCherry	1.16766	mitotic	interphase		5.35325e+07	6.25076e+07	5.35325e+07	5.83417e+07	6	6
34.40_1134.5232n	2	2	#3603,#60	1,2	34.4029	1134.52	66.16	GEEDNMAIIK	[6] Oxidation (M)	PABPN1-mCherry	PABPN1-mCherry	1.09375	interphase	mitotic		5.6598e+06	5.1747e+06	5.6598e+06	4.82983e+06	2	4
45.27_923.4760n	2	2	#390,#7	1,2	45.2727	923.476	43.73	LSFPEGFK		PABPN1-mCherry	PABPN1-mCherry	1.24587	mitotic	interphase		4.43566e+07	5.52626e+07	4.43566e+07	5.15796e+07	5	4
44.47_2224.0335n	3	3	#109,#10,#1067	2,3,4	44.4707	2224.03	145.68	LDITSHNEDYTIVEQYER		PABPN1-mCherry	PABPN1-mCherry	1.28562	mitotic	interphase		7.90603e+07	1.01641e+08	7.90603e+07	9.48672e+07	13	10
48.32_2224.0288n	1	1	#4773	3	48.3212	2224.03	53.6	LDITSHNEDYTIVEQYER		PABPN1-mCherry	PABPN1-mCherry	1.10128	mitotic	interphase		445984	491153	445984	458420	3	5
50.62_2224.0279n	1	1	#9569	3	50.6242	2224.03	34.36	LDITSHNEDYTIVEQYER		PABPN1-mCherry	PABPN1-mCherry	1.10085	mitotic	interphase		39247.1	43205.1	39247.1	40325.7	0	1
52.52_2224.0286n	1	1	#8148	3	52.5193	2224.03	48.3	LDITSHNEDYTIVEQYER		PABPN1-mCherry	PABPN1-mCherry	1.31187	interphase	mitotic		702640	535602	702640	499907	3	6
37.77_1167.5933n	3	3	#2121,#12,#48	1,2,3	37.7671	1167.59	66.92	HPADIPDYLK		PABPN1-mCherry	PABPN1-mCherry	1.37745	mitotic	interphase		7.03984e+07	9.69699e+07	7.03984e+07	9.05073e+07	10	11
39.66_1539.8806n	3	3	#52,#15,#5303	2,3,4	39.6569	1539.88	87.84	KPVQLPGAYNVNIK		PABPN1-mCherry	PABPN1-mCherry	1.63309	mitotic	interphase		3.33405e+07	5.44481e+07	3.33405e+07	5.08193e+07	8	8
38.92_1539.8779n	1	1	#11360	3	38.9198	1539.88	28.65	KPVQLPGAYNVNIK		PABPN1-mCherry	PABPN1-mCherry	1.44064	mitotic	interphase		13305.2	19168	13305.2	17890.5	1	1
34.41_1118.5281n	3	3	#1127,#19,#1829	1,2,3	34.4058	1118.53	50.29	GEEDNMAIIK		PABPN1-mCherry	PABPN1-mCherry	1.22968	mitotic	interphase		2.17195e+07	2.6708e+07	2.17195e+07	2.49281e+07	3	4
33.28_1118.5281n	1	1	#2305	2	33.2818	1118.53	46.87	GEEDNMAIIK		PABPN1-mCherry	PABPN1-mCherry	1.19875	mitotic	interphase		60117	72065.5	60117	67262.6	1	0
33.77_1118.5286n	1	1	#5248	2	33.7668	1118.53	45.56	GEEDNMAIIK		PABPN1-mCherry	PABPN1-mCherry	1.86414	mitotic	interphase		14990.5	27944.4	14990.5	26082	0	1
28.95_1392.6355n	2	2	#24,#494	2,3	28.9459	1392.64	58.89	GTNFPSDGPVMQK	[11] Oxidation (M)	PABPN1-mCherry	PABPN1-mCherry	1.38203	mitotic	interphase		5.49241e+07	7.59067e+07	5.49241e+07	7.08478e+07	8	7
33.61_1392.6345n	1	1	#3930	3	33.6107	1392.63	17.16	GTNFPSDGPVMQK	[11] Oxidation (M)	PABPN1-mCherry	PABPN1-mCherry	1.59229	interphase	mitotic		134480	84457.3	134480	78828.6	1	1
32.71_1296.6905n	2	2	#32,#27	2,3	32.7058	1296.69	94.26	VAAAAAAAAAAGAAGGR		PABPN1-mCherry	PABPN1-mCherry	1.23774	mitotic	interphase		2.83567e+07	3.50983e+07	2.83567e+07	3.27591e+07	10	10
42.93_1296.6898n	1	1	#1588	3	42.9256	1296.69	67.87	VAAAAAAAAAAGAAGGR		PABPN1-mCherry	PABPN1-mCherry	1.45219	mitotic	interphase		2.08694e+06	3.03063e+06	2.08694e+06	2.82865e+06	2	8
49.59_1296.6899n	1	1	#2072	3	49.5877	1296.69	68.94	VAAAAAAAAAAGAAGGR		PABPN1-mCherry	PABPN1-mCherry	1.05066	interphase	mitotic		1.67233e+06	1.59169e+06	1.67233e+06	1.48561e+06	4	6
47.63_1175.5513n	2	2	#2032,#29	1,2	47.6349	1175.55	47.91	GFAYIEFSDK		PABPN1-mCherry	PABPN1-mCherry	1.34374	mitotic	interphase		1.52732e+07	2.05233e+07	1.52732e+07	1.91555e+07	4	4
47.18_1175.5497n	1	1	#9555	2	47.1778	1175.55	41.71	GFAYIEFSDK		PABPN1-mCherry	PABPN1-mCherry	1.35387	mitotic	interphase		10294.1	13936.8	10294.1	13008	1	1
25.12_1168.4828n	3	3	#2991,#31,#4202	1,2,3	25.1232	1168.48	62.36	TMGWEASSER	[2] Oxidation (M)	PABPN1-mCherry	PABPN1-mCherry	1.09485	interphase	mitotic		1.52412e+07	1.39208e+07	1.52412e+07	1.29931e+07	4	3
21.66_1168.4820n	1	1	#2506	2	21.6564	1168.48	13.62	TMGWEASSER	[2] Oxidation (M)	PABPN1-mCherry	PABPN1-mCherry	3.81527	mitotic	interphase		58227.7	222154	58227.7	207348	1	0
27.39_1168.4819n	1	1	#991	2	27.3916	1168.48	30.69	TMGWEASSER	[2] Oxidation (M)	PABPN1-mCherry	PABPN1-mCherry	3.01753	mitotic	interphase		241231	727921	241231	679408	1	2
27.80_1168.4816n	1	1	#1813	2	27.7984	1168.48	47.24	TMGWEASSER	[2] Oxidation (M)	PABPN1-mCherry	PABPN1-mCherry	3.53656	mitotic	interphase		142062	502410	142062	468927	2	2
30.85_1168.4814n	1	1	#363	2	30.8533	1168.48	61.11	TMGWEASSER	[2] Oxidation (M)	PABPN1-mCherry	PABPN1-mCherry	1.93345	mitotic	interphase		886829	1.71464e+06	886829	1.60036e+06	3	3
37.57_1604.7103n	2	2	#35,#1543	2,3	37.5749	1604.71	85.51	ATSWYSPYSGSGAGSK		PABPN1-mCherry	PABPN1-mCherry	1.36658	interphase	mitotic		2.55051e+07	1.86634e+07	2.55051e+07	1.74196e+07	4	4
36.39_1604.7106n	1	1	#11848	2	36.3904	1604.71	27.37	ATSWYSPYSGSGAGSK		PABPN1-mCherry	PABPN1-mCherry	1.25344	mitotic	interphase		22289.6	27938.8	22289.6	26076.8	1	1
20.82_1089.4733n	3	3	#2181,#36,#41	1,2,3	20.8179	1089.47	57.51	DGGHYDAEVK		PABPN1-mCherry	PABPN1-mCherry	1.13721	mitotic	interphase		2.84653e+07	3.23711e+07	2.84653e+07	3.02137e+07	7	7
32.95_1465.7120n	2	2	#114,#38	2,3	32.9478	1465.71	78.12	MYPEDGALKGEIK	[1] Oxidation (M)	PABPN1-mCherry	PABPN1-mCherry	1.16363	mitotic	interphase		3.36192e+07	3.91202e+07	3.36192e+07	3.6513e+07	9	10
35.56_1465.7121n	2	2	#1903,#1034	2,3	35.564	1465.71	60.48	MYPEDGALKGEIK	[1] Oxidation (M)	PABPN1-mCherry	PABPN1-mCherry	1.20613	mitotic	interphase		1.24567e+06	1.50243e+06	1.24567e+06	1.4023e+06	7	7
35.79_1465.7122n	1	1	#5250	2	35.7865	1465.71	55.28	MYPEDGALKGEIK	[1] Oxidation (M)	PABPN1-mCherry	PABPN1-mCherry	1.56657	mitotic	interphase		97440	152646	97440	142473	1	1
30.90_1152.4874n	2	2	#5317,#39	1,2	30.902	1152.49	57.48	TMGWEASSER		PABPN1-mCherry	PABPN1-mCherry	1.84351	mitotic	interphase		6.2425e+06	1.15081e+07	6.2425e+06	1.07411e+07	3	4
30.85_1152.4881n	1	1	#6395	3	30.8533	1152.49	22.07	TMGWEASSER		PABPN1-mCherry	PABPN1-mCherry	1.01812	interphase	mitotic		11595.8	11389.4	11595.8	10630.3	1	0
18.10_993.3960n	2	2	#2207,#40	1,2	18.099	993.396	38.4	EMEEEAEK		PABPN1-mCherry	PABPN1-mCherry	1.42418	mitotic	interphase		7.10432e+06	1.01179e+07	7.10432e+06	9.44355e+06	2	2
33.77_1376.6398n	2	2	#43,#1171	2,3	33.7668	1376.64	66.39	GTNFPSDGPVMQK		PABPN1-mCherry	PABPN1-mCherry	1.33592	mitotic	interphase		2.25718e+07	3.01542e+07	2.25718e+07	2.81445e+07	7	7
27.38_1038.4704n	2	2	#2110,#44	1,2	27.3755	1038.47	42.96	MYPEDGALK	[1] Oxidation (M)	PABPN1-mCherry	PABPN1-mCherry	1.77457	mitotic	interphase		1.44448e+07	2.56335e+07	1.44448e+07	2.39251e+07	6	4
22.44_1252.5390n	2	2	#5026,#7118	2,3	22.442	1252.54	37.95	HSTGGMDELYK	[6] Oxidation (M)	PABPN1-mCherry	PABPN1-mCherry	1.17243	mitotic	interphase		80963.5	94924.2	80963.5	88597.9	1	1
23.80_1252.5394n	2	2	#47,#78	2,3	23.7974	1252.54	59.39	HSTGGMDELYK	[6] Oxidation (M)	PABPN1-mCherry	PABPN1-mCherry	1.17456	mitotic	interphase		3.38012e+07	3.97015e+07	3.38012e+07	3.70556e+07	9	8
30.57_1252.5388n	2	2	#509,#1069	2,3	30.5698	1252.54	61.16	HSTGGMDELYK	[6] Oxidation (M)	PABPN1-mCherry	PABPN1-mCherry	1.60824	mitotic	interphase		1.99626e+06	3.21048e+06	1.99626e+06	2.99651e+06	5	2
16.60_671.3389n	2	2	#885,#49	1,2	16.5992	671.339	23.4	FSGHPK		PABPN1-mCherry	PABPN1-mCherry	1.28297	mitotic	interphase		1.48132e+07	1.90049e+07	1.48132e+07	1.77383e+07	6	5
27.45_671.3394n	1	1	#11425	2	27.4492	671.339	16.97	FSGHPK		PABPN1-mCherry	PABPN1-mCherry	3.76497	interphase	mitotic		18708.8	4969.18	18708.8	4638.01	1	0
26.30_1228.6667n	2	2	#61,#56	2,3	26.3	1228.67	69.29	LKELQNEVEK		PABPN1-mCherry	PABPN1-mCherry	1.18512	mitotic	interphase		2.01204e+07	2.38452e+07	2.01204e+07	2.2256e+07	8	8
47.46_1477.7896n	2	2	#276,#59	2,3	47.4569	1477.79	48.13	TSLALDESLFRGR	[11] Methyl (R)	PABPN1-mCherry	PABPN1-mCherry	1.83417	mitotic	interphase		3.56704e+06	6.54257e+06	3.56704e+06	6.10654e+06	3	3
16.97_1264.5604n	2	2	#89,#71	2,3	16.9661	1264.56	51.92	VREMEEEAEK	[4] Oxidation (M)	PABPN1-mCherry	PABPN1-mCherry	1.19112	mitotic	interphase		2.09246e+07	2.49237e+07	2.09246e+07	2.32627e+07	8	7
21.02_1264.5601n	2	2	#1637,#1826	2,3	21.0197	1264.56	27.55	VREMEEEAEK	[4] Oxidation (M)	PABPN1-mCherry	PABPN1-mCherry	1.18917	mitotic	interphase		1.06143e+06	1.26222e+06	1.06143e+06	1.1781e+06	2	2
52.39_2893.3349n	3	3	#1740,#77,#2614	2,3,4	52.3919	2893.33	122.26	VMNFEDGGVVTVTQDSSLQDGEFIYK	[2] Oxidation (M)	PABPN1-mCherry	PABPN1-mCherry	1.00571	interphase	mitotic		1.21244e+07	1.20555e+07	1.21244e+07	1.12521e+07	9	9
50.62_2893.3393n	1	1	#15053	3	50.6242	2893.34	15.82	VMNFEDGGVVTVTQDSSLQDGEFIYK	[2] Oxidation (M)	PABPN1-mCherry	PABPN1-mCherry	1.69912	mitotic	interphase		13329.2	22648	13329.2	21138.7	0	1
51.31_2893.3333n	1	1	#1848	3	51.3124	2893.33	69.79	VMNFEDGGVVTVTQDSSLQDGEFIYK	[2] Oxidation (M)	PABPN1-mCherry	PABPN1-mCherry	1.44142	mitotic	interphase		347549	500962	347549	467575	2	1
51.68_2893.3334n	1	1	#1537	3	51.6843	2893.33	75.27	VMNFEDGGVVTVTQDSSLQDGEFIYK	[2] Oxidation (M)	PABPN1-mCherry	PABPN1-mCherry	1.18014	interphase	mitotic		969332	821370	969332	766629	1	2
49.92_4304.9768n	4	4	#489,#91,#1055,#2792	3,4,5,6	49.9207	4304.98	76.67	APPGAPGPGPGSGAPGSQEEEEEPGLVEGDPGDGAIEDPELEAIK		PABPN1-mCherry	PABPN1-mCherry	1.1539	mitotic	interphase		2.05298e+07	2.36893e+07	2.05298e+07	2.21106e+07	12	8
30.55_1236.5446n	2	2	#96,#282	2,3	30.5525	1236.54	63.09	HSTGGMDELYK		PABPN1-mCherry	PABPN1-mCherry	1.44854	mitotic	interphase		7.84225e+06	1.13598e+07	7.84225e+06	1.06028e+07	9	7
32.25_1821.9553n	3	3	#2566,#99,#1600	2,3,4	32.2501	1821.96	69.81	VAAAAAAAAAAGAAGGRGSGPGR	[23] Methyl (R)	PABPN1-mCherry	PABPN1-mCherry	1.80346	mitotic	interphase		4.71838e+06	8.50939e+06	4.71838e+06	7.94228e+06	2	3
39.77_1821.9548n	1	1	#7511	3	39.7737	1821.95	43.39	VAAAAAAAAAAGAAGGRGSGPGR	[23] Methyl (R)	PABPN1-mCherry	PABPN1-mCherry	2.21206	mitotic	interphase		77543.4	171531	77543.4	160099	1	4
41.02_1821.9568n	1	1	#5339	3	41.0244	1821.96	56.83	VAAAAAAAAAAGAAGGRGSGPGR	[23] Methyl (R)	PABPN1-mCherry	PABPN1-mCherry	2.81039	mitotic	interphase		179698	505023	179698	471365	1	6
43.41_1821.9562n	1	1	#7624	3	43.411	1821.96	44.03	VAAAAAAAAAAGAAGGRGSGPGR	[17] Methyl (R)	PABPN1-mCherry	PABPN1-mCherry	1.78253	mitotic	interphase		114097	203382	114097	189827	2	3
48.42_1821.9669n	1	1	#5486	3	48.4168	1821.97	33.74	VAAAAAAAAAAGAAGGRGSGPGR	[17] Methyl (R)	PABPN1-mCherry	PABPN1-mCherry	1.18776	mitotic	interphase		103110	122470	103110	114308	2	1
44.90_1821.9571n	1	1	#10825	3	44.9034	1821.96	35.39	VAAAAAAAAAAGAAGGRGSGPGR	[23] Methyl (R)	PABPN1-mCherry	PABPN1-mCherry	1.99679	mitotic	interphase		33570.3	67032.9	33570.3	62565.4	1	1
49.59_1821.9563n	1	1	#9649	3	49.5877	1821.96	29.33	VAAAAAAAAAAGAAGGRGSGPGR	[23] Methyl (R)	PABPN1-mCherry	PABPN1-mCherry	1.54388	mitotic	interphase		68097.8	105135	68097.8	98127.8	2	2
51.87_1821.9546n	1	1	#12375	3	51.8679	1821.95	23.46	VAAAAAAAAAAGAAGGRGSGPGR	[23] Methyl (R)	PABPN1-mCherry	PABPN1-mCherry	1.58908	mitotic	interphase		12773.6	20298.2	12773.6	18945.4	0	1
52.38_1821.9562n	1	1	#14816	3	52.3759	1821.96	14.97	VAAAAAAAAAAGAAGGRGSGPGR	[23] Methyl (R)	PABPN1-mCherry	PABPN1-mCherry	1.31324	mitotic	interphase		8340.7	10953.3	8340.7	10223.3	0	1
55.85_1821.9569n	1	1	#13069	3	55.8505	1821.96	30.45	VAAAAAAAAAAGAAGGRGSGPGR	[23] Methyl (R)	PABPN1-mCherry	PABPN1-mCherry	1.41588	mitotic	interphase		44888.7	63556.8	44888.7	59321	1	3
57.49_1821.9542n	1	1	#11818	3	57.488	1821.95	46.17	VAAAAAAAAAAGAAGGRGSGPGR	[23] Methyl (R)	PABPN1-mCherry	PABPN1-mCherry	1.49406	mitotic	interphase		68372.1	102152	68372.1	95343.8	4	4
58.39_1821.9545n	1	1	#12071	3	58.3921	1821.95	31.68	VAAAAAAAAAAGAAGGRGSGPGR	[23] Methyl (R)	PABPN1-mCherry	PABPN1-mCherry	1.23585	mitotic	interphase		38797.6	47948.1	38797.6	44752.5	3	3
74.85_1821.9557n	1	1	#14215	3	74.8482	1821.96	13.34	VAAAAAAAAAAGAAGGRGSGPGR	[23] Methyl (R)	PABPN1-mCherry	PABPN1-mCherry	1.48203	mitotic	interphase		91852.5	136128	91852.5	127056	0	1
24.08_1330.6516n	3	3	#299,#102,#239	2,3,4	24.0827	1330.65	82.33	LKDGGHYDAEVK		PABPN1-mCherry	PABPN1-mCherry	1.22693	mitotic	interphase		2.49134e+07	3.05671e+07	2.49134e+07	2.85299e+07	10	12
30.93_1022.4745n	2	2	#5376,#116	1,2	30.9276	1022.47	42.45	MYPEDGALK		PABPN1-mCherry	PABPN1-mCherry	1.92184	mitotic	interphase		3.62915e+06	6.97465e+06	3.62915e+06	6.50982e+06	5	5
32.92_1835.9696n	3	3	#3924,#141,#1579	2,3,4	32.915	1835.97	65.25	VAAAAAAAAAAGAAGGRGSGPGR	[17] Dimethyl (R)	PABPN1-mCherry	PABPN1-mCherry	2.08651	mitotic	interphase		5.00314e+06	1.04391e+07	5.00314e+06	9.74339e+06	3	7
34.55_1835.9712n	1	1	#9700	3	34.5458	1835.97	43.39	VAAAAAAAAAAGAAGGRGSGPGR	[17] Dimethyl (R)	PABPN1-mCherry	PABPN1-mCherry	3.34011	mitotic	interphase		18978.2	63389.3	18978.2	59164.7	0	1
35.62_1835.9723n	1	1	#12723	3	35.6191	1835.97	16.07	VAAAAAAAAAAGAAGGRGSGPGR	[17] Dimethyl (R)	PABPN1-mCherry	PABPN1-mCherry	1.42226	mitotic	interphase		15317.2	21785.1	15317.2	20333.2	1	0
44.10_1835.9709n	1	1	#13544	3	44.1013	1835.97	19.94	VAAAAAAAAAAGAAGGRGSGPGR	[17] Dimethyl (R)	PABPN1-mCherry	PABPN1-mCherry	2.69414	mitotic	interphase		5179.51	13954.4	5179.51	13024.4	0	1
36.59_1835.9712n	1	1	#13913	3	36.5915	1835.97	14.68	VAAAAAAAAAAGAAGGRGSGPGR	[23] Dimethyl (R)	PABPN1-mCherry	PABPN1-mCherry	2.55445	mitotic	interphase		22619.3	57779.9	22619.3	53929.1	0	1
41.28_1835.9703n	1	1	#12075	3	41.2799	1835.97	24.46	VAAAAAAAAAAGAAGGRGSGPGR	[23] Dimethyl (R)	PABPN1-mCherry	PABPN1-mCherry	3.82211	mitotic	interphase		21670.6	82827.2	21670.6	77307.1	0	2
45.47_1835.9699n	1	1	#10178	3	45.4655	1835.97	27.33	VAAAAAAAAAAGAAGGRGSGPGR	[23] Dimethyl (R)	PABPN1-mCherry	PABPN1-mCherry	1.1018	interphase	mitotic		26778.1	24304	26778.1	22684.2	0	1
24.38_1332.5060n	2	2	#157,#611	2,3	24.3794	1332.51	41.14	HSTGGMDELYK	[3] Phospho (ST)|[6] Oxidation (M)	PABPN1-mCherry	PABPN1-mCherry	10.0756	mitotic	interphase		665028	6.70055e+06	665028	6.25399e+06	1	3
31.74_1332.5053n	2	2	#1741,#6278	2,3	31.7352	1332.51	58.71	HSTGGMDELYK	[3] Phospho (ST)|[6] Oxidation (M)	PABPN1-mCherry	PABPN1-mCherry	14.1206	mitotic	interphase		27014.1	381455	27014.1	356033	0	2
35.45_1449.7179n	2	2	#542,#166	2,3	35.446	1449.72	73.56	MYPEDGALKGEIK		PABPN1-mCherry	PABPN1-mCherry	1.49061	mitotic	interphase		5.97674e+06	8.90898e+06	5.97674e+06	8.31524e+06	9	9
47.80_1491.8049n	2	2	#811,#168	2,3	47.8045	1491.8	43.91	TSLALDESLFRGR	[11] Dimethyl (R)	PABPN1-mCherry	PABPN1-mCherry	1.2126	mitotic	interphase		2.02201e+06	2.45189e+06	2.02201e+06	2.28848e+06	3	3
21.02_1248.5657n	2	2	#275,#214	2,3	21.0197	1248.57	49.74	VREMEEEAEK		PABPN1-mCherry	PABPN1-mCherry	1.06064	mitotic	interphase		1.15082e+07	1.2206e+07	1.15082e+07	1.13926e+07	6	7
40.97_2274.0322n	2	2	#6833,#593	2,3	40.9674	2274.03	105.54	QMNMSPPPGNAGPVIMSIEEK	[2] Oxidation (M)|[4] Oxidation (M)|[16] Oxidation (M)	PABPN1-mCherry	PABPN1-mCherry	14.224	interphase	mitotic		1.1496e+07	808216	1.1496e+07	754352	12	3
44.43_2274.0276n	2	2	#1440,#225	2,3	44.426	2274.03	73.37	QMNMSPPPGNAGPVIMSIEEK	[2] Oxidation (M)|[4] Oxidation (M)|[16] Oxidation (M)	PABPN1-mCherry	PABPN1-mCherry	1.39922	interphase	mitotic		8.5042e+06	6.07781e+06	8.5042e+06	5.67275e+06	9	0
50.77_1394.6985n	2	2	#927,#233	2,3	50.768	1394.7	78.66	LSFPEGFKWER		PABPN1-mCherry	PABPN1-mCherry	1.76261	mitotic	interphase		2.1306e+06	3.75543e+06	2.1306e+06	3.50515e+06	7	6
20.72_988.4714n	1	1	#267	2	20.7193	988.471	32.82	ELQNEVEK	[4] Deamidated (NQ)	PABPN1-mCherry	PABPN1-mCherry	1.26585	mitotic	interphase		882289	1.11685e+06	882289	1.04241e+06	2	2
21.30_988.4709n	1	1	#3364	2	21.303	988.471	35.52	ELQNEVEK	[4] Deamidated (NQ)	PABPN1-mCherry	PABPN1-mCherry	1.80871	mitotic	interphase		49474.1	89484.4	49474.1	83520.7	1	1
23.95_988.4710n	1	1	#533	2	23.9454	988.471	29.14	ELQNEVEK	[4] Deamidated (NQ)	PABPN1-mCherry	PABPN1-mCherry	1.93279	mitotic	interphase		441625	853570	441625	796683	1	1
42.65_2354.0000n	1	1	#5617	2	42.653	2354	103.64	QMNMSPPPGNAGPVIMSIEEK	[2] Oxidation (M)|[4] Oxidation (M)|[5] Phospho (ST)|[16] Oxidation (M)	PABPN1-mCherry	PABPN1-mCherry	28.0653	mitotic	interphase		29494.5	827771	29494.5	772604	0	2
42.93_2353.9978n	1	1	#295	3	42.9256	2354	79.38	QMNMSPPPGNAGPVIMSIEEK	[2] Oxidation (M)|[4] Oxidation (M)|[5] Phospho (ST)|[16] Oxidation (M)	PABPN1-mCherry	PABPN1-mCherry	7.56534	mitotic	interphase		3.20598e+06	2.42544e+07	3.20598e+06	2.26379e+07	5	5
43.23_2354.0007n	1	1	#5372	2	43.2316	2354	95.84	QMNMSPPPGNAGPVIMSIEEK	[2] Oxidation (M)|[4] Oxidation (M)|[5] Phospho (ST)|[16] Oxidation (M)	PABPN1-mCherry	PABPN1-mCherry	32.4833	mitotic	interphase		35094.4	1.13998e+06	35094.4	1.06401e+06	0	2
47.18_2353.9974n	1	1	#1728	3	47.1778	2354	68.43	QMNMSPPPGNAGPVIMSIEEK	[2] Oxidation (M)|[4] Oxidation (M)|[5] Phospho (ST)|[16] Oxidation (M)	PABPN1-mCherry	PABPN1-mCherry	9.61088	mitotic	interphase		416125	3.99933e+06	416125	3.73279e+06	3	5
51.96_2353.9906n	1	1	#8696	3	51.9642	2353.99	40.06	QMNMSPPPGNAGPVIMSIEEK	[2] Oxidation (M)|[4] Oxidation (M)|[5] Phospho (ST)|[16] Oxidation (M)	PABPN1-mCherry	PABPN1-mCherry	33.1827	mitotic	interphase		4272.49	141773	4272.49	132324	0	1
52.21_2353.9899n	1	1	#11070	3	52.2085	2353.99	18.16	QMNMSPPPGNAGPVIMSIEEK	[2] Oxidation (M)|[4] Oxidation (M)|[5] Phospho (ST)|[16] Oxidation (M)	PABPN1-mCherry	PABPN1-mCherry	Infinity	mitotic	interphase		0	33459.1	0	31229.2	0	1
40.08_1338.7003n	2	2	#1698,#2291	2,3	40.0819	1338.7	111.47	VAAAAAAAAAAGAAGGR	[N-term] Acetyl (Protein N-term)	PABPN1-mCherry	PABPN1-mCherry	2.00068	mitotic	interphase		158496	317099	158496	295966	3	3
41.15_1338.7012n	2	2	#3197,#10628	2,3	41.1515	1338.7	68.9	VAAAAAAAAAAGAAGGR	[N-term] Acetyl (Protein N-term)	PABPN1-mCherry	PABPN1-mCherry	2.37676	mitotic	interphase		70422.3	167377	70422.3	156222	1	3
35.30_1338.7000n	1	1	#4747	2	35.3045	1338.7	60.28	VAAAAAAAAAAGAAGGR	[N-term] Acetyl (Protein N-term)	PABPN1-mCherry	PABPN1-mCherry	3.71468	mitotic	interphase		38895.7	144485	38895.7	134856	2	2
52.47_1338.7006n	1	1	#331	2	52.4715	1338.7	114.63	VAAAAAAAAAAGAAGGR	[N-term] Acetyl (Protein N-term)	PABPN1-mCherry	PABPN1-mCherry	1.16896	mitotic	interphase		911731	1.06578e+06	911731	994751	3	4
18.09_1009.3910n	1	1	#352	2	18.0905	1009.39	42.92	EMEEEAEK	[2] Oxidation (M)	PABPN1-mCherry	PABPN1-mCherry	1.43857	mitotic	interphase		849017	1.22137e+06	849017	1.13997e+06	2	2
39.15_1684.6772n	2	2	#353,#11824	2,3	39.1529	1684.68	72.96	ATSWYSPYSGSGAGSK	[6] Phospho (ST)	PABPN1-mCherry	PABPN1-mCherry	27.6779	mitotic	interphase		130776	3.6196e+06	130776	3.37837e+06	1	3
45.22_1646.7934n	1	1	#383	2	45.2201	1646.79	79.41	GFAYIEFSDKESVR		PABPN1-mCherry	PABPN1-mCherry	1.86004	mitotic	interphase		5.66018e+06	1.05282e+07	5.66018e+06	9.82651e+06	6	4
54.16_1646.7931n	1	1	#6337	2	54.1581	1646.79	67.77	GFAYIEFSDKESVR		PABPN1-mCherry	PABPN1-mCherry	1.25953	mitotic	interphase		300609	378626	300609	353392	4	3
57.08_1646.7924n	1	1	#12914	2	57.0811	1646.79	46.61	GFAYIEFSDKESVR		PABPN1-mCherry	PABPN1-mCherry	1.54284	mitotic	interphase		52673.8	81267.5	52673.8	75851.4	1	3
61.22_1646.7953n	1	1	#17403	2	61.2203	1646.8	17.09	GFAYIEFSDKESVR		PABPN1-mCherry	PABPN1-mCherry	1.18554	mitotic	interphase		10054.3	11919.8	10054.3	11125.4	1	0
37.22_3290.4508n	3	3	#1515,#389,#663	3,4,5	37.2168	3290.45	71.55	VHMEGSVNGHEFEIEGEGEGRPYEGTQTAK	[3] Oxidation (M)|[8] Deamidated (NQ)	PABPN1-mCherry	PABPN1-mCherry	1.99956	mitotic	interphase		2.07739e+07	4.15386e+07	2.07739e+07	3.87702e+07	14	13
25.97_1234.5749n	2	2	#535,#413	2,3	25.9727	1234.57	53.6	EMEEEAEKLK		PABPN1-mCherry	PABPN1-mCherry	1.08238	interphase	mitotic		1.90971e+06	1.76435e+06	1.90971e+06	1.64677e+06	4	4
23.97_1296.5768n	2	2	#523,#423	2,3	23.9665	1296.58	104.29	KTMGWEASSER	[3] Oxidation (M)	PABPN1-mCherry	PABPN1-mCherry	1.28579	mitotic	interphase		5.18304e+06	6.66431e+06	5.18304e+06	6.22017e+06	7	8
27.94_1296.5759n	1	1	#6265	3	27.9381	1296.58	36.58	KTMGWEASSER	[3] Oxidation (M)	PABPN1-mCherry	PABPN1-mCherry	1.54048	mitotic	interphase		40873.8	62965.5	40873.8	58769.1	1	1
28.04_1296.5768n	1	1	#6223	2	28.0449	1296.58	68.92	KTMGWEASSER	[3] Oxidation (M)	PABPN1-mCherry	PABPN1-mCherry	2.75546	mitotic	interphase		66256.4	182567	66256.4	170399	0	1
52.70_1264.6668n	2	2	#426,#9718	2,3	52.6987	1264.67	88.89	TSLALDESLFR	[11] Methyl (R)	PABPN1-mCherry	PABPN1-mCherry	1.39459	mitotic	interphase		434478	605917	434478	565535	2	2
47.18_2337.9988n	2	2	#5253,#464	2,3	47.1778	2338	110.68	QMNMSPPPGNAGPVIMSIEEK	[2] Oxidation (M)|[4] Oxidation (M)|[5] Phospho (ST)	PABPN1-mCherry	PABPN1-mCherry	7.87766	mitotic	interphase		1.31734e+06	1.03776e+07	1.31734e+06	9.68597e+06	4	6
51.96_2338.0029n	1	1	#3702	3	51.9642	2338	54.12	QMNMSPPPGNAGPVIMSIEEK	[2] Oxidation (M)|[4] Oxidation (M)|[5] Phospho (ST)	PABPN1-mCherry	PABPN1-mCherry	12.4477	mitotic	interphase		92137.8	1.1469e+06	92137.8	1.07046e+06	1	4
44.43_2338.0055n	1	1	#7940	2	44.426	2338.01	73.29	QMNMSPPPGNAGPVIMSIEEK	[4] Oxidation (M)|[5] Phospho (ST)|[16] Oxidation (M)	PABPN1-mCherry	PABPN1-mCherry	27.802	mitotic	interphase		19928.1	554040	19928.1	517116	0	3
44.52_2338.0028n	1	1	#953	3	44.5171	2338	84.01	QMNMSPPPGNAGPVIMSIEEK	[4] Oxidation (M)|[5] Phospho (ST)|[16] Oxidation (M)	PABPN1-mCherry	PABPN1-mCherry	4.25184	mitotic	interphase		1.12528e+06	4.78452e+06	1.12528e+06	4.46565e+06	3	4
45.25_2338.0026n	1	1	#1041	3	45.2479	2338	66.06	QMNMSPPPGNAGPVIMSIEEK	[2] Oxidation (M)|[5] Phospho (ST)|[16] Oxidation (M)	PABPN1-mCherry	PABPN1-mCherry	7.12238	mitotic	interphase		625719	4.45661e+06	625719	4.15959e+06	1	3
45.50_2338.0028n	1	1	#11432	2	45.4981	2338	66.44	QMNMSPPPGNAGPVIMSIEEK	[2] Oxidation (M)|[5] Phospho (ST)|[16] Oxidation (M)	PABPN1-mCherry	PABPN1-mCherry	207.93	mitotic	interphase		1421.72	295620	1421.72	275918	0	2
31.72_1316.5115n	2	2	#468,#1750	2,3	31.7178	1316.51	44.62	HSTGGMDELYK	[3] Phospho (ST)	PABPN1-mCherry	PABPN1-mCherry	10.1923	mitotic	interphase		192638	1.96342e+06	192638	1.83257e+06	1	4
27.22_1372.6624n	3	3	#1228,#490,#1466	2,3,4	27.2248	1372.66	66.01	LKDGGHYDAEVK	[2] Acetyl (K)	PABPN1-mCherry	PABPN1-mCherry	2.06548	mitotic	interphase		3.32943e+06	6.87687e+06	3.32943e+06	6.41856e+06	7	15
37.85_1739.0078n	2	2	#3153,#1118	2,4	37.8487	1739.01	77.09	AKKPVQLPGAYNVNIK		PABPN1-mCherry	PABPN1-mCherry	1.23685	interphase	mitotic		1.49768e+06	1.21088e+06	1.49768e+06	1.13018e+06	5	3
37.82_1739.0107n	1	1	#515	3	37.8191	1739.01	52.19	AKKPVQLPGAYNVNIK		PABPN1-mCherry	PABPN1-mCherry	1.70265	interphase	mitotic		4.03002e+06	2.36692e+06	4.03002e+06	2.20917e+06	4	3
55.60_2877.3383n	3	3	#6966,#539,#9632	2,3,4	55.5973	2877.34	117.39	VMNFEDGGVVTVTQDSSLQDGEFIYK		PABPN1-mCherry	PABPN1-mCherry	1.34585	interphase	mitotic		5.75595e+06	4.27683e+06	5.75595e+06	3.99179e+06	8	7
52.42_2877.3213n	1	1	#4462	3	52.4239	2877.32	52.01	VMNFEDGGVVTVTQDSSLQDGEFIYK		PABPN1-mCherry	PABPN1-mCherry	1.38518	mitotic	interphase		149430	206988	149430	193193	1	1
53.13_2877.3203n	1	1	#11512	3	53.1335	2877.32	60.01	VMNFEDGGVVTVTQDSSLQDGEFIYK		PABPN1-mCherry	PABPN1-mCherry	1.29585	mitotic	interphase		74005.7	95900.7	74005.7	89509.3	1	1
54.98_2877.3392n	1	1	#2270	3	54.9792	2877.34	77.25	VMNFEDGGVVTVTQDSSLQDGEFIYK		PABPN1-mCherry	PABPN1-mCherry	1.10654	mitotic	interphase		423608	468737	423608	437498	1	2
74.87_2877.3382n	1	1	#9972	3	74.8723	2877.34	49.13	VMNFEDGGVVTVTQDSSLQDGEFIYK		PABPN1-mCherry	PABPN1-mCherry	1.77634	interphase	mitotic		1.1117e+06	625834	1.1117e+06	584125	5	0
33.90_1270.6770n	2	2	#586,#935	2,3	33.898	1270.68	43.4	LKELQNEVEK	[2] Acetyl (K)	PABPN1-mCherry	PABPN1-mCherry	1.89414	mitotic	interphase		792291	1.50071e+06	792291	1.4007e+06	2	3
33.01_1270.6770n	1	1	#2553	2	33.015	1270.68	48.69	LKELQNEVEK	[2] Acetyl (K)	PABPN1-mCherry	PABPN1-mCherry	2.52635	mitotic	interphase		166748	421263	166748	393188	1	2
25.05_1505.7394n	3	3	#2264,#601,#1143	2,3,4	25.0475	1505.74	77.11	VREMEEEAEKLK	[4] Oxidation (M)	PABPN1-mCherry	PABPN1-mCherry	1.10299	interphase	mitotic		5.51736e+06	5.00219e+06	5.51736e+06	4.66882e+06	14	15
33.27_1505.7395n	2	2	#5690,#9220	3,4	33.2684	1505.74	16.65	VREMEEEAEKLK	[4] Oxidation (M)	PABPN1-mCherry	PABPN1-mCherry	1.03965	mitotic	interphase		168418	175096	168418	163426	1	1
32.76_1505.7396n	1	1	#5236	3	32.7567	1505.74	37.63	VREMEEEAEKLK	[4] Oxidation (M)	PABPN1-mCherry	PABPN1-mCherry	1.30717	interphase	mitotic		104627	80040.5	104627	74706.2	1	0
30.82_1661.8192n	2	2	#2637,#631	2,3	30.8246	1661.82	47.16	LRGTNFPSDGPVMQK	[13] Oxidation (M)	PABPN1-mCherry	PABPN1-mCherry	1.507	mitotic	interphase		1.72547e+06	2.60027e+06	1.72547e+06	2.42698e+06	4	4
47.58_2242.0585n	1	1	#635	3	47.5844	2242.06	88.75	QMNMSPPPGNAGPVIMSIEEK	[4] Oxidation (M)	PABPN1-mCherry	PABPN1-mCherry	2.09841	interphase	mitotic		5.95486e+06	2.8378e+06	5.95486e+06	2.64867e+06	2	0
47.58_2242.0551n	1	1	#5314	2	47.5844	2242.06	93.35	QMNMSPPPGNAGPVIMSIEEK	[4] Oxidation (M)	PABPN1-mCherry	PABPN1-mCherry	2.9	interphase	mitotic		701068	241748	701068	225637	2	0
40.61_2242.0228n	1	1	#5782	3	40.6101	2242.02	58.64	QMNMSPPPGNAGPVIMSIEEK	[16] Oxidation (M)	PABPN1-mCherry	PABPN1-mCherry	21.0305	interphase	mitotic		774874	36845.2	774874	34389.6	4	0
49.87_2242.0419n	1	1	#4195	3	49.8727	2242.04	45.11	QMNMSPPPGNAGPVIMSIEEK	[4] Oxidation (M)	PABPN1-mCherry	PABPN1-mCherry	5.21796	interphase	mitotic		470182	90108.4	470182	84103	1	0
48.32_2322.0092n	1	1	#647	3	48.3212	2322.01	70.04	QMNMSPPPGNAGPVIMSIEEK	[4] Oxidation (M)|[5] Phospho (ST)	PABPN1-mCherry	PABPN1-mCherry	6.91427	mitotic	interphase		472927	3.26994e+06	472927	3.05202e+06	2	2
49.47_2322.0000n	1	1	#962	3	49.4734	2322	74.97	QMNMSPPPGNAGPVIMSIEEK	[2] Oxidation (M)|[5] Phospho (ST)	PABPN1-mCherry	PABPN1-mCherry	7.13846	mitotic	interphase		461336	3.29322e+06	461336	3.07375e+06	2	2
44.51_2322.0102n	1	1	#1270	3	44.5065	2322.01	13.87	QMNMSPPPGNAGPVIMSIEEK	[5] Phospho (ST)|[16] Oxidation (M)	PABPN1-mCherry	PABPN1-mCherry	1.56727	mitotic	interphase		983487	1.54139e+06	983487	1.43866e+06	0	1
48.32_2322.0088n	1	1	#5770	2	48.3212	2322.01	99.19	QMNMSPPPGNAGPVIMSIEEK	[2] Oxidation (M)|[5] Phospho (ST)	PABPN1-mCherry	PABPN1-mCherry	20.0937	mitotic	interphase		45730.2	918887	45730.2	857648	0	2
54.14_2322.0008n	2	2	#11900,#6875	2,3	54.1386	2322	66.16	QMNMSPPPGNAGPVIMSIEEK	[4] Oxidation (M)|[5] Phospho (ST)	PABPN1-mCherry	PABPN1-mCherry	17.7563	mitotic	interphase		38222.5	678690	38222.5	633459	0	4
49.59_2321.9918n	1	1	#11545	2	49.5877	2321.99	25.26	QMNMSPPPGNAGPVIMSIEEK	[4] Oxidation (M)|[5] Phospho (ST)	PABPN1-mCherry	PABPN1-mCherry	76.1292	mitotic	interphase		1473.08	112145	1473.08	104671	0	1
41.65_2721.2227n	2	2	#771,#9327	3,4	41.6464	2721.22	56.31	ATSWYSPYSGSGAGSKGEEDNMAIIK	[22] Oxidation (M)	PABPN1-mCherry	PABPN1-mCherry	1.08176	interphase	mitotic		1.69866e+06	1.57027e+06	1.69866e+06	1.46562e+06	1	1
44.43_2304.0012n	1	1	#775	3	44.426	2304	42.65	LDITSHNEDYTIVEQYER	[11] Phospho (ST)	PABPN1-mCherry	PABPN1-mCherry	1.37432	mitotic	interphase		2.14354e+06	2.94591e+06	2.14354e+06	2.74958e+06	0	1
32.99_1489.7443n	2	2	#850,#1725	3,4	32.9914	1489.74	54.42	VREMEEEAEKLK		PABPN1-mCherry	PABPN1-mCherry	1.0502	mitotic	interphase		2.4643e+06	2.588e+06	2.4643e+06	2.41552e+06	10	9
32.72_1489.7458n	1	1	#5738	2	32.7165	1489.75	28.42	VREMEEEAEKLK		PABPN1-mCherry	PABPN1-mCherry	1.34123	mitotic	interphase		127020	170362	127020	159008	3	2
33.10_1489.7453n	1	1	#4702	2	33.0981	1489.75	26.94	VREMEEEAEKLK		PABPN1-mCherry	PABPN1-mCherry	1.66963	mitotic	interphase		140249	234164	140249	218558	2	2
20.92_1216.6158n	2	2	#1581,#1008	2,3	20.9192	1216.62	38.15	TNRPGISTTDR		PABPN1-mCherry	PABPN1-mCherry	2.14597	interphase	mitotic		1.42425e+06	663682	1.42425e+06	619451	3	2
57.32_2306.0078n	2	2	#17103,#11811	2,3	57.3206	2306.01	44.86	QMNMSPPPGNAGPVIMSIEEK	[5] Phospho (ST)	PABPN1-mCherry	PABPN1-mCherry	20.8443	mitotic	interphase		6723.04	140137	6723.04	130798	0	1
47.14_2306.0013n	1	1	#6986	3	47.136	2306	58.52	QMNMSPPPGNAGPVIMSIEEK	[5] Phospho (ST)	PABPN1-mCherry	PABPN1-mCherry	3.3576	mitotic	interphase		77341	259680	77341	242374	0	1
51.87_2306.0139n	1	1	#7440	2	51.8679	2306.01	113.84	QMNMSPPPGNAGPVIMSIEEK	[5] Phospho (ST)	PABPN1-mCherry	PABPN1-mCherry	19.6757	mitotic	interphase		11318.8	222705	11318.8	207863	0	2
52.10_2306.0139n	1	1	#1009	3	52.0969	2306.01	77.85	QMNMSPPPGNAGPVIMSIEEK	[5] Phospho (ST)	PABPN1-mCherry	PABPN1-mCherry	7.39243	mitotic	interphase		323310	2.39005e+06	323310	2.23076e+06	2	5
52.11_2306.0161n	1	1	#4994	2	52.1054	2306.02	18.03	QMNMSPPPGNAGPVIMSIEEK	[5] Phospho (ST)	PABPN1-mCherry	PABPN1-mCherry	93.9271	mitotic	interphase		2599.71	244183	2599.71	227909	0	1
45.23_2338.0059n	1	1	#9500	2	45.2307	2338.01	80.64	QMNMSPPPGNAGPVIMSIEEK	[2] Oxidation (M)|[5] Phospho (ST)|[16] Oxidation (M)	PABPN1-mCherry	PABPN1-mCherry	Infinity	mitotic	interphase		0	80413.7	0	75054.4	0	2
45.87_2705.2265n	1	1	#1074	3	45.8683	2705.23	69.15	ATSWYSPYSGSGAGSKGEEDNMAIIK		PABPN1-mCherry	PABPN1-mCherry	1.01716	interphase	mitotic		792234	778865	792234	726957	1	1
24.75_1229.6502n	2	2	#1309,#1077	2,3	24.753	1229.65	55.63	LKELQNEVEK	[6] Deamidated (NQ)	PABPN1-mCherry	PABPN1-mCherry	1.1102	mitotic	interphase		513346	569916	513346	531933	2	3
42.54_2258.0369n	2	2	#12771,#1164	2,3	42.5447	2258.04	80.76	QMNMSPPPGNAGPVIMSIEEK	[4] Oxidation (M)|[16] Oxidation (M)	PABPN1-mCherry	PABPN1-mCherry	12.8031	interphase	mitotic		3.77663e+06	294977	3.77663e+06	275318	6	2
43.56_2258.0359n	1	1	#1179	3	43.5619	2258.04	74.85	QMNMSPPPGNAGPVIMSIEEK	[2] Oxidation (M)|[16] Oxidation (M)	PABPN1-mCherry	PABPN1-mCherry	19.6834	interphase	mitotic		5.13678e+06	260970	5.13678e+06	243577	3	0
34.55_1645.8260n	1	1	#1245	3	34.5458	1645.83	53.04	LRGTNFPSDGPVMQK		PABPN1-mCherry	PABPN1-mCherry	1.29918	mitotic	interphase		524960	682017	524960	636564	2	3
34.71_1645.8236n	1	1	#4633	2	34.7054	1645.82	33.87	LRGTNFPSDGPVMQK		PABPN1-mCherry	PABPN1-mCherry	2.01766	mitotic	interphase		98693.1	199129	98693.1	185858	2	2
51.67_4384.9405n	3	3	#4826,#1250,#9788	3,4,5	51.6729	4384.94	49.43	APPGAPGPGPGSGAPGSQEEEEEPGLVEGDPGDGAIEDPELEAIK	[17] Phospho (ST)	PABPN1-mCherry	PABPN1-mCherry	4.35843	mitotic	interphase		700578	3.05342e+06	700578	2.84993e+06	3	5
49.92_2226.0464n	2	2	#7061,#1258	2,3	49.9207	2226.05	88.9	QMNMSPPPGNAGPVIMSIEEK		PABPN1-mCherry	PABPN1-mCherry	6.88082	interphase	mitotic		1.67385e+06	243263	1.67385e+06	227050	5	0
36.75_1859.8783n	2	2	#6127,#1398	2,3	36.7483	1859.88	55.35	ARATSWYSPYSGSGAGSK	[2] Dimethyl (R)	PABPN1-mCherry	PABPN1-mCherry	1.22151	mitotic	interphase		1.10451e+06	1.34917e+06	1.10451e+06	1.25925e+06	5	4
27.72_1135.5058n	1	1	#1406	2	27.7246	1135.51	46.92	GEEDNMAIIK	[5] Deamidated (NQ)|[6] Oxidation (M)	PABPN1-mCherry	PABPN1-mCherry	3.22059	mitotic	interphase		199928	643886	199928	600974	1	2
36.33_1135.5067n	1	1	#6928	2	36.3331	1135.51	14.22	GEEDNMAIIK	[5] Deamidated (NQ)|[6] Oxidation (M)	PABPN1-mCherry	PABPN1-mCherry	1.83496	mitotic	interphase		16174.4	29679.4	16174.4	27701.4	1	0
41.28_3273.4619n	1	1	#1426	4	41.2799	3273.46	41.61	VHMEGSVNGHEFEIEGEGEGRPYEGTQTAK		PABPN1-mCherry	PABPN1-mCherry	2.20562	mitotic	interphase		4.65028e+06	1.02567e+07	4.65028e+06	9.57317e+06	6	4
42.46_3273.4597n	1	1	#5476	3	42.4602	3273.46	42.57	VHMEGSVNGHEFEIEGEGEGRPYEGTQTAK		PABPN1-mCherry	PABPN1-mCherry	3.65267	mitotic	interphase		970218	3.54389e+06	970218	3.3077e+06	0	4
42.93_3273.4589n	1	1	#2253	5	42.9256	3273.46	21.86	VHMEGSVNGHEFEIEGEGEGRPYEGTQTAK		PABPN1-mCherry	PABPN1-mCherry	2.22761	mitotic	interphase		1.80074e+06	4.01133e+06	1.80074e+06	3.74399e+06	2	6
45.50_3273.4596n	1	1	#3116	4	45.4981	3273.46	24	VHMEGSVNGHEFEIEGEGEGRPYEGTQTAK		PABPN1-mCherry	PABPN1-mCherry	2.02754	mitotic	interphase		1.03963e+06	2.10789e+06	1.03963e+06	1.96741e+06	0	4
52.52_3273.4429n	1	1	#7048	4	52.5193	3273.44	24.42	VHMEGSVNGHEFEIEGEGEGRPYEGTQTAK		PABPN1-mCherry	PABPN1-mCherry	1.49849	mitotic	interphase		151807	227481	151807	212320	0	1
54.98_3273.4593n	1	1	#12354	4	54.9792	3273.46	15.48	VHMEGSVNGHEFEIEGEGEGRPYEGTQTAK		PABPN1-mCherry	PABPN1-mCherry	2.01343	mitotic	interphase		176281	354928	176281	331274	0	1
32.02_1887.9049n	3	3	#13904,#1490,#9120	2,3,4	32.0239	1887.9	68.57	VAAAAAAAAAAGAAGGRGSGPGR	[19] Phospho (ST)	PABPN1-mCherry	PABPN1-mCherry	31.7333	mitotic	interphase		27345	867747	27345	809916	0	4
25.14_1232.4603n	1	1	#1584	2	25.139	1232.46	20.64	TMGWEASSER	[1] Phospho (ST)	PABPN1-mCherry	PABPN1-mCherry	1.10079	interphase	mitotic		310150	281754	310150	262976	1	0
28.09_1280.5816n	1	1	#1603	2	28.0903	1280.58	89.77	KTMGWEASSER		PABPN1-mCherry	PABPN1-mCherry	2.10294	mitotic	interphase		483898	1.01761e+06	483898	949787	3	4
23.36_1372.7169n	2	2	#5368,#1634	2,3	23.3584	1372.72	45.69	RTNRPGISTTDR		PABPN1-mCherry	PABPN1-mCherry	2.27161	interphase	mitotic		1.43605e+06	632173	1.43605e+06	590042	4	3
52.57_3051.3780n	1	1	#1651	3	52.5671	3051.38	83.23	SIYVGNVDYGATAEELEAHFHGCGSVNR	[23] Carbamidomethyl (C)	PABPN1-mCherry	PABPN1-mCherry	2.02249	mitotic	interphase		1.25741e+06	2.54311e+06	1.25741e+06	2.37362e+06	4	4
36.36_1119.5112n	1	1	#1861	2	36.3574	1119.51	39.26	GEEDNMAIIK	[5] Deamidated (NQ)	PABPN1-mCherry	PABPN1-mCherry	2.31058	mitotic	interphase		78251.3	180806	78251.3	168756	1	2
26.07_1250.5700n	2	2	#2129,#1921	2,3	26.0721	1250.57	60.74	EMEEEAEKLK	[2] Oxidation (M)	PABPN1-mCherry	PABPN1-mCherry	1.13254	interphase	mitotic		330623	291931	330623	272475	2	2
49.31_1877.9813n	2	2	#3468,#1946	2,3	49.3143	1877.98	68.9	VAAAAAAAAAAGAAGGRGSGPGR	[N-term] Acetyl (Protein N-term)|[17] Dimethyl (R)	PABPN1-mCherry	PABPN1-mCherry	1.78707	mitotic	interphase		195906	350098	195906	326766	2	1
29.86_1419.6447n	1	1	#1968	2	29.8647	1419.64	43.71	GTNFPSDGPVMQK	[12] Deamidated (NQ)|[13] Acetyl (K)	PABPN1-mCherry	PABPN1-mCherry	1.47847	mitotic	interphase		343038	507173	343038	473372	2	1
59.21_1469.7416n	1	1	#2061	2	59.2067	1469.74	101.67	MVAAAAAAAAAAGAAGGR	[N-term] Acetyl (Protein N-term)	PABPN1-mCherry	PABPN1-mCherry	1.87398	interphase	mitotic		163069	87017.7	163069	81218.3	2	2
49.07_1485.7368n	1	1	#2161	2	49.0744	1485.74	140.16	MVAAAAAAAAAAGAAGGR	[N-term] Acetyl (Protein N-term)|[1] Oxidation (M)	PABPN1-mCherry	PABPN1-mCherry	1.72358	interphase	mitotic		175875	102040	175875	95239.9	1	1
48.70_1863.9649n	2	2	#3206,#2235	2,3	48.6972	1863.96	69.97	VAAAAAAAAAAGAAGGRGSGPGR	[N-term] Acetyl (Protein N-term)|[17] Methyl (R)	PABPN1-mCherry	PABPN1-mCherry	1.87043	mitotic	interphase		207285	387711	207285	361871	1	3
38.68_1863.9689n	1	1	#5295	3	38.6812	1863.97	31.04	VAAAAAAAAAAGAAGGRGSGPGR	[N-term] Acetyl (Protein N-term)|[23] Methyl (R)	PABPN1-mCherry	PABPN1-mCherry	7.13831	mitotic	interphase		8180.18	58392.6	8180.18	54501	1	1
45.20_2204.0516n	2	2	#2285,#2868	3,4	45.1961	2204.05	54.23	EMEEEAEKLKELQNEVEK		PABPN1-mCherry	PABPN1-mCherry	1.27509	mitotic	interphase		1.06198e+06	1.35413e+06	1.06198e+06	1.26388e+06	3	3
32.38_1701.8905n	2	2	#2759,#2436	3,4	32.3837	1701.89	29.59	TNRPGISTTDRGFPR	[11] Methyl (R)|[15] Methyl (R)	PABPN1-mCherry	PABPN1-mCherry	1.05638	interphase	mitotic		690304	653460	690304	609909	0	2
17.86_1196.5897n	2	2	#3097,#2472	2,3	17.8601	1196.59	37.97	ARTTNYNSSR	[2] Dimethyl (R)	PABPN1-mCherry	PABPN1-mCherry	1.66014	interphase	mitotic		497016	299382	497016	279430	4	3
41.24_2220.0473n	2	2	#2555,#2504	3,4	41.243	2220.05	67.29	EMEEEAEKLKELQNEVEK	[2] Oxidation (M)	PABPN1-mCherry	PABPN1-mCherry	1.49122	mitotic	interphase		724464	1.08034e+06	724464	1.00834e+06	5	3
36.57_1939.8445n	2	2	#7110,#2696	2,3	36.5731	1939.84	52.27	ARATSWYSPYSGSGAGSK	[2] Dimethyl (R)|[8] Phospho (ST)	PABPN1-mCherry	PABPN1-mCherry	108.736	mitotic	interphase		6854.94	745382	6854.94	695705	0	3
36.09_1845.8630n	2	2	#10394,#2743	2,3	36.0919	1845.86	54.38	ARATSWYSPYSGSGAGSK	[2] Methyl (R)	PABPN1-mCherry	PABPN1-mCherry	1.25856	mitotic	interphase		467354	588191	467354	548991	5	5
32.67_1901.9216n	1	1	#2871	3	32.6715	1901.92	54.31	VAAAAAAAAAAGAAGGRGSGPGR	[17] Methyl (R)|[19] Phospho (ST)	PABPN1-mCherry	PABPN1-mCherry	481.601	mitotic	interphase		710.557	342205	710.557	319398	0	1
16.39_942.4045n	1	1	#2999	2	16.3877	942.404	41.65	TTNYNSSR	[5] Deamidated (NQ)	PABPN1-mCherry	PABPN1-mCherry	1.61971	interphase	mitotic		133053	82146.5	133053	76671.8	1	1
46.78_2475.2159n	2	2	#3072,#10743	4,5	46.7762	2475.22	77.75	VREMEEEAEKLKELQNEVEK	[4] Oxidation (M)	PABPN1-mCherry	PABPN1-mCherry	1.14593	interphase	mitotic		1.44888e+06	1.26437e+06	1.44888e+06	1.18011e+06	5	5
25.08_1248.4556n	1	1	#3150	2	25.0796	1248.46	35.04	TMGWEASSER	[1] Phospho (ST)|[2] Oxidation (M)	PABPN1-mCherry	PABPN1-mCherry	1.14906	interphase	mitotic		88223.2	76778.7	88223.2	71661.7	0	1
39.32_1781.0183n	2	2	#16867,#3601	2,3	39.3238	1781.02	36.48	AKKPVQLPGAYNVNIK	[2] Acetyl (K)	PABPN1-mCherry	PABPN1-mCherry	1.68081	mitotic	interphase		183618	308628	183618	288059	2	1
33.47_1310.7071n	1	1	#3815	2	33.4676	1310.71	57.68	VAAAAAAAAAAGAAGGR	[17] Methyl (R)	PABPN1-mCherry	PABPN1-mCherry	2.25253	mitotic	interphase		48981.7	110333	48981.7	102979	1	1
47.46_2785.1946n	1	1	#3874	3	47.4569	2785.19	60.56	ATSWYSPYSGSGAGSKGEEDNMAIIK	[6] Phospho (ST)	PABPN1-mCherry	PABPN1-mCherry	66.1936	mitotic	interphase		5239.05	346791	5239.05	323679	0	1
33.28_1915.9373n	1	1	#3966	3	33.2818	1915.94	28.59	VAAAAAAAAAAGAAGGRGSGPGR	[19] Phospho (ST)|[23] Dimethyl (R)	PABPN1-mCherry	PABPN1-mCherry	Infinity	mitotic	interphase		0	169554	0	158254	0	1
25.19_1338.5869n	2	2	#4444,#4644	2,3	25.1894	1338.59	34.64	KTMGWEASSER	[1] Acetyl (K)|[3] Oxidation (M)	PABPN1-mCherry	PABPN1-mCherry	1.78761	mitotic	interphase		95157.8	170105	95157.8	158768	1	1
49.87_2258.0362n	1	1	#4469	3	49.8727	2258.04	67.49	QMNMSPPPGNAGPVIMSIEEK	[2] Oxidation (M)|[4] Oxidation (M)	PABPN1-mCherry	PABPN1-mCherry	4.15228	interphase	mitotic		356733	85912.6	356733	80186.9	1	0
36.36_1925.8300n	1	1	#5264	3	36.3574	1925.83	35.01	ARATSWYSPYSGSGAGSK	[2] Methyl (R)|[8] Phospho (ST)	PABPN1-mCherry	PABPN1-mCherry	27.2475	mitotic	interphase		7028.83	191518	7028.83	178754	0	2
36.36_1925.8281n	1	1	#11362	2	36.3574	1925.83	20.6	ARATSWYSPYSGSGAGSK	[2] Methyl (R)|[8] Phospho (ST)	PABPN1-mCherry	PABPN1-mCherry	749.518	mitotic	interphase		208.866	156549	208.866	146116	0	1
42.82_3323.4531n	1	1	#5650	4	42.8196	3323.45	32.41	ELQNEVEKQMNMSPPPGNAGPVIMSIEEK	[10] Oxidation (M)|[12] Oxidation (M)|[13] Phospho (ST)|[24] Oxidation (M)	PABPN1-mCherry	PABPN1-mCherry	4.51785	mitotic	interphase		178132	804776	178132	751141	0	2
42.82_3323.4716n	1	1	#6892	3	42.8196	3323.47	62.66	ELQNEVEKQMNMSPPPGNAGPVIMSIEEK	[10] Oxidation (M)|[12] Oxidation (M)|[13] Phospho (ST)|[24] Oxidation (M)	PABPN1-mCherry	PABPN1-mCherry	17.9777	mitotic	interphase		46280.4	832013	46280.4	776562	0	2
45.33_3274.4596n	1	1	#5711	5	45.3274	3274.46	27.77	VHMEGSVNGHEFEIEGEGEGRPYEGTQTAK	[8] Deamidated (NQ)	PABPN1-mCherry	PABPN1-mCherry	2.10266	mitotic	interphase		151332	318199	151332	296992	0	1
24.61_1745.7080n	1	1	#5900	3	24.6115	1745.71	14.44	AEGRHSTGGMDELYK	[7] Phospho (ST)|[10] Oxidation (M)	PABPN1-mCherry	PABPN1-mCherry	5.04151	mitotic	interphase		41492.9	209187	41492.9	195245	0	1
45.87_2011.0004n	1	1	#6108	3	45.8683	2011	30.9	MVAAAAAAAAAAGAAGGRGSGPGR	[N-term] Acetyl (Protein N-term)|[1] Oxidation (M)|[24] Methyl (R)	PABPN1-mCherry	PABPN1-mCherry	2.60945	mitotic	interphase		14527.6	37909	14527.6	35382.5	0	1
54.21_2459.2202n	1	1	#6169	4	54.2079	2459.22	59.98	VREMEEEAEKLKELQNEVEK		PABPN1-mCherry	PABPN1-mCherry	1.26489	mitotic	interphase		428362	541831	428362	505721	6	4
52.47_3065.3882n	1	1	#6554	3	52.4715	3065.39	13.75	SIYVGNVDYGATAEELEAHFHGCGSVNR	[23] Carbamidomethyl (C)|[28] Methyl (R)	PABPN1-mCherry	PABPN1-mCherry	2.38446	mitotic	interphase		241669	576250	241669	537846	0	1
16.27_955.4360n	1	1	#6918	2	16.2725	955.436	26.38	TTNYNSSR	[8] Methyl (R)	PABPN1-mCherry	PABPN1-mCherry	5.02013	interphase	mitotic		49288.6	9818.18	49288.6	9163.84	1	1
53.16_3131.3448n	2	2	#8543,#7617	3,4	53.1554	3131.34	27.37	SIYVGNVDYGATAEELEAHFHGCGSVNR	[23] Carbamidomethyl (C)|[25] Phospho (ST)	PABPN1-mCherry	PABPN1-mCherry	23.4263	mitotic	interphase		18387.4	430749	18387.4	402042	0	1
42.93_2338.9840n	1	1	#9050	3	42.9256	2338.98	31	QMNMSPPPGNAGPVIMSIEEK	[4] Oxidation (M)|[5] Phospho (ST)|[10] Deamidated (NQ)|[16] Oxidation (M)	PABPN1-mCherry	PABPN1-mCherry	13.0097	mitotic	interphase		20548.5	267330	20548.5	249514	0	2
45.82_3307.4657n	1	1	#11616	4	45.825	3307.47	23.54	ELQNEVEKQMNMSPPPGNAGPVIMSIEEK	[10] Oxidation (M)|[12] Oxidation (M)|[13] Phospho (ST)	PABPN1-mCherry	PABPN1-mCherry	5.21744	mitotic	interphase		32031.7	167123	32031.7	155985	0	2
45.96_3307.4784n	1	1	#9501	3	45.964	3307.48	75.59	ELQNEVEKQMNMSPPPGNAGPVIMSIEEK	[10] Oxidation (M)|[12] Oxidation (M)|[13] Phospho (ST)	PABPN1-mCherry	PABPN1-mCherry	23.6435	mitotic	interphase		14577.6	344666	14577.6	321695	0	2
30.39_1322.5921n	2	2	#10370,#15017	2,3	30.3917	1322.59	21.02	KTMGWEASSER	[1] Acetyl (K)	PABPN1-mCherry	PABPN1-mCherry	2.74808	mitotic	interphase		13867.9	38110.1	13867.9	35570.2	0	1
29.70_1271.6611n	1	1	#10389	2	29.6994	1271.66	36.01	LKELQNEVEK	[2] Acetyl (K)|[6] Deamidated (NQ)	PABPN1-mCherry	PABPN1-mCherry	3.08238	mitotic	interphase		14026.9	43236.3	14026.9	40354.8	0	1
18.27_1197.5728n	2	2	#11893,#11434	2,3	18.2654	1197.57	15.04	ARTTNYNSSR	[2] Dimethyl (R)|[5] Deamidated (NQ)	PABPN1-mCherry	PABPN1-mCherry	1.61216	interphase	mitotic		49460.5	30679.6	49460.5	28634.9	1	0
56.38_1995.0094n	1	1	#11903	3	56.3811	1995.01	46.84	MVAAAAAAAAAAGAAGGRGSGPGR	[N-term] Acetyl (Protein N-term)|[18] Methyl (R)	PABPN1-mCherry	PABPN1-mCherry	1.6404	mitotic	interphase		8322.3	13651.9	8322.3	12742.1	1	1
46.36_2025.0152n	1	1	#12847	3	46.3591	2025.02	21.01	MVAAAAAAAAAAGAAGGRGSGPGR	[N-term] Acetyl (Protein N-term)|[1] Oxidation (M)|[24] Dimethyl (R)	PABPN1-mCherry	PABPN1-mCherry	2.62372	mitotic	interphase		12928.6	33920.9	12928.6	31660.2	0	1
56.71_2009.0227n	1	1	#13051	3	56.7073	2009.02	52.48	MVAAAAAAAAAAGAAGGRGSGPGR	[N-term] Acetyl (Protein N-term)|[24] Dimethyl (R)	PABPN1-mCherry	PABPN1-mCherry	2.65799	mitotic	interphase		4917.36	13070.3	4917.36	12199.2	1	1
45.82_3274.4569n	1	1	#14037	3	45.825	3274.46	15.52	VHMEGSVNGHEFEIEGEGEGRPYEGTQTAK	[27] Deamidated (NQ)	PABPN1-mCherry	PABPN1-mCherry	3.81482	mitotic	interphase		63916	243828	63916	227578	0	1
53.31_1352.7199n	1	1	#15415	2	53.3132	1352.72	54.77	VAAAAAAAAAAGAAGGR	[N-term] Acetyl (Protein N-term)|[17] Methyl (R)	PABPN1-mCherry	PABPN1-mCherry	1.745	mitotic	interphase		5788.34	10100.7	5788.34	9427.51	1	1
									Interphase Non-P	Interphase Phosphorylated	Mitotic Non-P	Mitotic Phosphorylated
								Ser150

## Sheet: Ser197 peptides
																Normalized abundance		Raw abundance		Spectral counts
Column1	Column2	Column3	Column4	Column5	Column6	Column7	Best identification	Column8	Column9	Column10	Column11	Column12	Column13	Column14	Column15	interphase	mitotic	interphase16	mitotic17	interphase18	mitotic19	Column20	Column21	Column22	Column23	Column24	Column25	Column26	Column27	Column28	Column29	Column30	Column31	Column32	Column33	Column34	Column35	Column36	Column37	Column38	Column39	Column40	Column41	Column42	Column43	Column44	Column45	Column46	Column47
Peptide identifier	Ions used in quantitation	Ions	Deconvoluted peptide ions	Deconvoluted charges	Retention time (min)	Neutral mass	Score	Sequence	Modifications	Accession	Description	Max fold change	Highest mean condition	Lowest mean condition	Maximum CV	QEp19-5434_Phizicky_1-DP_PABN1-interphase_Trypsin	QEp19-5451_Phizicky_2-DP_PABN1-mitotic_Trypsin	QEp19-5434_Phizicky_1-DP_PABN1-interphase_Trypsin	QEp19-5451_Phizicky_2-DP_PABN1-mitotic_Trypsin	QEp19-5434_Phizicky_1-DP_PABN1-interphase_Trypsin	QEp19-5451_Phizicky_2-DP_PABN1-mitotic_Trypsin
52.57_3051.3780n	1	1	#1651	3	52.5671	3051.38	83.23	SIYVGNVDYGATAEELEAHFHGCGSVNR	[23] Carbamidomethyl (C)	PABPN1-mCherry	PABPN1-mCherry	2.02249	mitotic	interphase		1.25741e+06	2.54311e+06	1.25741e+06	2.37362e+06	4	4
52.47_3065.3882n	1	1	#6554	3	52.4715	3065.39	13.75	SIYVGNVDYGATAEELEAHFHGCGSVNR	[23] Carbamidomethyl (C)|[28] Methyl (R)	PABPN1-mCherry	PABPN1-mCherry	2.38446	mitotic	interphase		241669	576250	241669	537846	0	1
53.16_3131.3448n	2	2	#8543,#7617	3,4	53.1554	3131.34	27.37	SIYVGNVDYGATAEELEAHFHGCGSVNR	[23] Carbamidomethyl (C)|[25] Phospho (ST)	PABPN1-mCherry	PABPN1-mCherry	23.4263	mitotic	interphase		18387.4	430749	18387.4	402042	0	1
[truncated: 5,000 more columns]

## Sheet: Ser95 peptides
																Normalized abundance		Raw abundance		Spectral counts
Column1	Column2	Column3	Column4	Column5	Column6	Column7	Column8	Column9	Column10	Column11	Column12	Column13	Column14	Column15	Column16	Column17	Column18	Column19	Column20	Column21	Column22	Column23	Column24	Column25	Column26	Column27	Column28	Column29	Column30	Column31	Column32	Column33	Column34	Column35	Column36	Column37	Column38	Column39	Column40	Column41	Column42	Column43	Column44	Column45	Column46	Column47	Column48	Column49	Column50
							Best identification									interphase	mitotic	interphase	mitotic	interphase	mitotic
Peptide identifier	Ions used in quantitation	Ions	Deconvoluted peptide ions	Deconvoluted charges	Retention time (min)	Neutral mass	Score	Sequence	Modifications	Accession	Description	Max fold change	Highest mean condition	Lowest mean condition	Maximum CV	QEp19-5434_Phizicky_1-DP_PABN1-interphase_Trypsin	QEp19-5451_Phizicky_2-DP_PABN1-mitotic_Trypsin	QEp19-5434_Phizicky_1-DP_PABN1-interphase_Trypsin	QEp19-5451_Phizicky_2-DP_PABN1-mitotic_Trypsin	QEp19-5434_Phizicky_1-DP_PABN1-interphase_Trypsin	QEp19-5451_Phizicky_2-DP_PABN1-mitotic_Trypsin
49.92_4304.9768n	4	4	#489,#91,#1055,#2792	3,4,5,6	49.9207	4304.98	76.67	APPGAPGPGPGSGAPGSQEEEEEPGLVEGDPGDGAIEDPELEAIK		PABPN1-mCherry	PABPN1-mCherry	1.1539	mitotic	interphase		2.05298e+07	2.36893e+07	2.05298e+07	2.21106e+07	12	8
51.67_4384.9405n	3	3	#4826,#1250,#9788	3,4,5	51.6729	4384.94	49.43	APPGAPGPGPGSGAPGSQEEEEEPGLVEGDPGDGAIEDPELEAIK	[17] Phospho (ST)	PABPN1-mCherry	PABPN1-mCherry	4.35843	mitotic	interphase		700578	3.05342e+06	700578	2.84993e+06	3	5
[truncated: 5,000 more columns]

## Sheet: Ser19 peptides
																Normalized abundance		Raw abundance		Spectral counts
							Best identification									interphase	mitotic	interphase	mitotic	interphase	mitotic
Column1	Column2	Column3	Column4	Column5	Column6	Column7	Column8	Column9	Column10	Column11	Column12	Column13	Column14	Column15	Column16	Column17	Column18	Column19	Column20	Column21	Column22	Column23	Column24	Column25	Column26	Column27	Column28	Column29	Column30	Column31	Column32	Column33	Column34	Column35	Column36	Column37	Column38	Column39	Column40	Column41	Column42	Column43	Column44	Column45	Column46	Column47	Column48	Column49	Column50
Peptide identifier	Ions used in quantitation	Ions	Deconvoluted peptide ions	Deconvoluted charges	Retention time (min)	Neutral mass	Score	Sequence	Modifications	Accession	Description	Max fold change	Highest mean condition	Lowest mean condition	Maximum CV	QEp19-5434_Phizicky_1-DP_PABN1-interphase_Trypsin	QEp19-5451_Phizicky_2-DP_PABN1-mitotic_Trypsin	QEp19-5434_Phizicky_1-DP_PABN1-interphase_Trypsin	QEp19-5451_Phizicky_2-DP_PABN1-mitotic_Trypsin	QEp19-5434_Phizicky_1-DP_PABN1-interphase_Trypsin	QEp19-5451_Phizicky_2-DP_PABN1-mitotic_Trypsin
32.25_1821.9553n	3	3	#2566,#99,#1600	2,3,4	32.2501	1821.96	69.81	VAAAAAAAAAAGAAGGRGSGPGR	[23] Methyl (R)	PABPN1-mCherry	PABPN1-mCherry	1.80346	mitotic	interphase		4.71838e+06	8.50939e+06	4.71838e+06	7.94228e+06	2	3
39.77_1821.9548n	1	1	#7511	3	39.7737	1821.95	43.39	VAAAAAAAAAAGAAGGRGSGPGR	[23] Methyl (R)	PABPN1-mCherry	PABPN1-mCherry	2.21206	mitotic	interphase		77543.4	171531	77543.4	160099	1	4
41.02_1821.9568n	1	1	#5339	3	41.0244	1821.96	56.83	VAAAAAAAAAAGAAGGRGSGPGR	[23] Methyl (R)	PABPN1-mCherry	PABPN1-mCherry	2.81039	mitotic	interphase		179698	505023	179698	471365	1	6
43.41_1821.9562n	1	1	#7624	3	43.411	1821.96	44.03	VAAAAAAAAAAGAAGGRGSGPGR	[17] Methyl (R)	PABPN1-mCherry	PABPN1-mCherry	1.78253	mitotic	interphase		114097	203382	114097	189827	2	3
48.42_1821.9669n	1	1	#5486	3	48.4168	1821.97	33.74	VAAAAAAAAAAGAAGGRGSGPGR	[17] Methyl (R)	PABPN1-mCherry	PABPN1-mCherry	1.18776	mitotic	interphase		103110	122470	103110	114308	2	1
44.90_1821.9571n	1	1	#10825	3	44.9034	1821.96	35.39	VAAAAAAAAAAGAAGGRGSGPGR	[23] Methyl (R)	PABPN1-mCherry	PABPN1-mCherry	1.99679	mitotic	interphase		33570.3	67032.9	33570.3	62565.4	1	1
49.59_1821.9563n	1	1	#9649	3	49.5877	1821.96	29.33	VAAAAAAAAAAGAAGGRGSGPGR	[23] Methyl (R)	PABPN1-mCherry	PABPN1-mCherry	1.54388	mitotic	interphase		68097.8	105135	68097.8	98127.8	2	2
51.87_1821.9546n	1	1	#12375	3	51.8679	1821.95	23.46	VAAAAAAAAAAGAAGGRGSGPGR	[23] Methyl (R)	PABPN1-mCherry	PABPN1-mCherry	1.58908	mitotic	interphase		12773.6	20298.2	12773.6	18945.4	0	1
52.38_1821.9562n	1	1	#14816	3	52.3759	1821.96	14.97	VAAAAAAAAAAGAAGGRGSGPGR	[23] Methyl (R)	PABPN1-mCherry	PABPN1-mCherry	1.31324	mitotic	interphase		8340.7	10953.3	8340.7	10223.3	0	1
55.85_1821.9569n	1	1	#13069	3	55.8505	1821.96	30.45	VAAAAAAAAAAGAAGGRGSGPGR	[23] Methyl (R)	PABPN1-mCherry	PABPN1-mCherry	1.41588	mitotic	interphase		44888.7	63556.8	44888.7	59321	1	3
57.49_1821.9542n	1	1	#11818	3	57.488	1821.95	46.17	VAAAAAAAAAAGAAGGRGSGPGR	[23] Methyl (R)	PABPN1-mCherry	PABPN1-mCherry	1.49406	mitotic	interphase		68372.1	102152	68372.1	95343.8	4	4
58.39_1821.9545n	1	1	#12071	3	58.3921	1821.95	31.68	VAAAAAAAAAAGAAGGRGSGPGR	[23] Methyl (R)	PABPN1-mCherry	PABPN1-mCherry	1.23585	mitotic	interphase		38797.6	47948.1	38797.6	44752.5	3	3
74.85_1821.9557n	1	1	#14215	3	74.8482	1821.96	13.34	VAAAAAAAAAAGAAGGRGSGPGR	[23] Methyl (R)	PABPN1-mCherry	PABPN1-mCherry	1.48203	mitotic	interphase		91852.5	136128	91852.5	127056	0	1
32.92_1835.9696n	3	3	#3924,#141,#1579	2,3,4	32.915	1835.97	65.25	VAAAAAAAAAAGAAGGRGSGPGR	[17] Dimethyl (R)	PABPN1-mCherry	PABPN1-mCherry	2.08651	mitotic	interphase		5.00314e+06	1.04391e+07	5.00314e+06	9.74339e+06	3	7
34.55_1835.9712n	1	1	#9700	3	34.5458	1835.97	43.39	VAAAAAAAAAAGAAGGRGSGPGR	[17] Dimethyl (R)	PABPN1-mCherry	PABPN1-mCherry	3.34011	mitotic	interphase		18978.2	63389.3	18978.2	59164.7	0	1
35.62_1835.9723n	1	1	#12723	3	35.6191	1835.97	16.07	VAAAAAAAAAAGAAGGRGSGPGR	[17] Dimethyl (R)	PABPN1-mCherry	PABPN1-mCherry	1.42226	mitotic	interphase		15317.2	21785.1	15317.2	20333.2	1	0
44.10_1835.9709n	1	1	#13544	3	44.1013	1835.97	19.94	VAAAAAAAAAAGAAGGRGSGPGR	[17] Dimethyl (R)	PABPN1-mCherry	PABPN1-mCherry	2.69414	mitotic	interphase		5179.51	13954.4	5179.51	13024.4	0	1
36.59_1835.9712n	1	1	#13913	3	36.5915	1835.97	14.68	VAAAAAAAAAAGAAGGRGSGPGR	[23] Dimethyl (R)	PABPN1-mCherry	PABPN1-mCherry	2.55445	mitotic	interphase		22619.3	57779.9	22619.3	53929.1	0	1
41.28_1835.9703n	1	1	#12075	3	41.2799	1835.97	24.46	VAAAAAAAAAAGAAGGRGSGPGR	[23] Dimethyl (R)	PABPN1-mCherry	PABPN1-mCherry	3.82211	mitotic	interphase		21670.6	82827.2	21670.6	77307.1	0	2
45.47_1835.9699n	1	1	#10178	3	45.4655	1835.97	27.33	VAAAAAAAAAAGAAGGRGSGPGR	[23] Dimethyl (R)	PABPN1-mCherry	PABPN1-mCherry	1.1018	interphase	mitotic		26778.1	24304	26778.1	22684.2	0	1
32.02_1887.9049n	3	3	#13904,#1490,#9120	2,3,4	32.0239	1887.9	68.57	VAAAAAAAAAAGAAGGRGSGPGR	[19] Phospho (ST)	PABPN1-mCherry	PABPN1-mCherry	31.7333	mitotic	interphase		27345	867747	27345	809916	0	4
49.31_1877.9813n	2	2	#3468,#1946	2,3	49.3143	1877.98	68.9	VAAAAAAAAAAGAAGGRGSGPGR	[N-term] Acetyl (Protein N-term)|[17] Dimethyl (R)	PABPN1-mCherry	PABPN1-mCherry	1.78707	mitotic	interphase		195906	350098	195906	326766	2	1
48.70_1863.9649n	2	2	#3206,#2235	2,3	48.6972	1863.96	69.97	VAAAAAAAAAAGAAGGRGSGPGR	[N-term] Acetyl (Protein N-term)|[17] Methyl (R)	PABPN1-mCherry	PABPN1-mCherry	1.87043	mitotic	interphase		207285	387711	207285	361871	1	3
38.68_1863.9689n	1	1	#5295	3	38.6812	1863.97	31.04	VAAAAAAAAAAGAAGGRGSGPGR	[N-term] Acetyl (Protein N-term)|[23] Methyl (R)	PABPN1-mCherry	PABPN1-mCherry	7.13831	mitotic	interphase		8180.18	58392.6	8180.18	54501	1	1
32.67_1901.9216n	1	1	#2871	3	32.6715	1901.92	54.31	VAAAAAAAAAAGAAGGRGSGPGR	[17] Methyl (R)|[19] Phospho (ST)	PABPN1-mCherry	PABPN1-mCherry	481.601	mitotic	interphase		710.557	342205	710.557	319398	0	1
33.28_1915.9373n	1	1	#3966	3	33.2818	1915.94	28.59	VAAAAAAAAAAGAAGGRGSGPGR	[19] Phospho (ST)|[23] Dimethyl (R)	PABPN1-mCherry	PABPN1-mCherry	Infinity	mitotic	interphase		0	169554	0	158254	0	1
45.87_2011.0004n	1	1	#6108	3	45.8683	2011	30.9	MVAAAAAAAAAAGAAGGRGSGPGR	[N-term] Acetyl (Protein N-term)|[1] Oxidation (M)|[24] Methyl (R)	PABPN1-mCherry	PABPN1-mCherry	2.60945	mitotic	interphase		14527.6	37909	14527.6	35382.5	0	1
56.38_1995.0094n	1	1	#11903	3	56.3811	1995.01	46.84	MVAAAAAAAAAAGAAGGRGSGPGR	[N-term] Acetyl (Protein N-term)|[18] Methyl (R)	PABPN1-mCherry	PABPN1-mCherry	1.6404	mitotic	interphase		8322.3	13651.9	8322.3	12742.1	1	1
46.36_2025.0152n	1	1	#12847	3	46.3591	2025.02	21.01	MVAAAAAAAAAAGAAGGRGSGPGR	[N-term] Acetyl (Protein N-term)|[1] Oxidation (M)|[24] Dimethyl (R)	PABPN1-mCherry	PABPN1-mCherry	2.62372	mitotic	interphase		12928.6	33920.9	12928.6	31660.2	0	1
56.71_2009.0227n	1	1	#13051	3	56.7073	2009.02	52.48	MVAAAAAAAAAAGAAGGRGSGPGR	[N-term] Acetyl (Protein N-term)|[24] Dimethyl (R)	PABPN1-mCherry	PABPN1-mCherry	2.65799	mitotic	interphase		4917.36	13070.3	4917.36	12199.2	1	1
[truncated: 5,000 more columns]

## Sheet: Ser150 peptides
																Normalized abundance		Raw abundance		Spectral counts
Column1	Column2	Column3	Column4	Column5	Column6	Column7	Column8	Column9	Column10	Column11	Column12	Column13	Column14	Column15	Column16	Column17	Column18	Column19	Column20	Column21	Column22	Column23	Column24	Column25	Column26	Column27	Column28	Column29	Column30	Column31	Column32	Column33	Column34	Column35	Column36	Column37	Column38	Column39	Column40	Column41	Column42	Column43	Column44	Column45	Column46	Column47	Column48	Column49	Column50
							Best identification									interphase	mitotic	interphase	mitotic	interphase	mitotic
Peptide identifier	Ions used in quantitation	Ions	Deconvoluted peptide ions	Deconvoluted charges	Retention time (min)	Neutral mass	Score	Sequence	Modifications	Accession	Description	Max fold change	Highest mean condition	Lowest mean condition	Maximum CV	QEp19-5434_Phizicky_1-DP_PABN1-interphase_Trypsin	QEp19-5451_Phizicky_2-DP_PABN1-mitotic_Trypsin	QEp19-5434_Phizicky_1-DP_PABN1-interphase_Trypsin	QEp19-5451_Phizicky_2-DP_PABN1-mitotic_Trypsin	QEp19-5434_Phizicky_1-DP_PABN1-interphase_Trypsin	QEp19-5451_Phizicky_2-DP_PABN1-mitotic_Trypsin
40.97_2274.0322n	2	2	#6833,#593	2,3	40.9674	2274.03	105.54	QMNMSPPPGNAGPVIMSIEEK	[2] Oxidation (M)|[4] Oxidation (M)|[16] Oxidation (M)	PABPN1-mCherry	PABPN1-mCherry	14.224	interphase	mitotic		1.1496e+07	808216	1.1496e+07	754352	12	3
44.43_2274.0276n	2	2	#1440,#225	2,3	44.426	2274.03	73.37	QMNMSPPPGNAGPVIMSIEEK	[2] Oxidation (M)|[4] Oxidation (M)|[16] Oxidation (M)	PABPN1-mCherry	PABPN1-mCherry	1.39922	interphase	mitotic		8.5042e+06	6.07781e+06	8.5042e+06	5.67275e+06	9	0
42.65_2354.0000n	1	1	#5617	2	42.653	2354	103.64	QMNMSPPPGNAGPVIMSIEEK	[2] Oxidation (M)|[4] Oxidation (M)|[5] Phospho (ST)|[16] Oxidation (M)	PABPN1-mCherry	PABPN1-mCherry	28.0653	mitotic	interphase		29494.5	827771	29494.5	772604	0	2
42.93_2353.9978n	1	1	#295	3	42.9256	2354	79.38	QMNMSPPPGNAGPVIMSIEEK	[2] Oxidation (M)|[4] Oxidation (M)|[5] Phospho (ST)|[16] Oxidation (M)	PABPN1-mCherry	PABPN1-mCherry	7.56534	mitotic	interphase		3.20598e+06	2.42544e+07	3.20598e+06	2.26379e+07	5	5
43.23_2354.0007n	1	1	#5372	2	43.2316	2354	95.84	QMNMSPPPGNAGPVIMSIEEK	[2] Oxidation (M)|[4] Oxidation (M)|[5] Phospho (ST)|[16] Oxidation (M)	PABPN1-mCherry	PABPN1-mCherry	32.4833	mitotic	interphase		35094.4	1.13998e+06	35094.4	1.06401e+06	0	2
47.18_2353.9974n	1	1	#1728	3	47.1778	2354	68.43	QMNMSPPPGNAGPVIMSIEEK	[2] Oxidation (M)|[4] Oxidation (M)|[5] Phospho (ST)|[16] Oxidation (M)	PABPN1-mCherry	PABPN1-mCherry	9.61088	mitotic	interphase		416125	3.99933e+06	416125	3.73279e+06	3	5
51.96_2353.9906n	1	1	#8696	3	51.9642	2353.99	40.06	QMNMSPPPGNAGPVIMSIEEK	[2] Oxidation (M)|[4] Oxidation (M)|[5] Phospho (ST)|[16] Oxidation (M)	PABPN1-mCherry	PABPN1-mCherry	33.1827	mitotic	interphase		4272.49	141773	4272.49	132324	0	1
52.21_2353.9899n	1	1	#11070	3	52.2085	2353.99	18.16	QMNMSPPPGNAGPVIMSIEEK	[2] Oxidation (M)|[4] Oxidation (M)|[5] Phospho (ST)|[16] Oxidation (M)	PABPN1-mCherry	PABPN1-mCherry	Infinity	mitotic	interphase		0	33459.1	0	31229.2	0	1
47.18_2337.9988n	2	2	#5253,#464	2,3	47.1778	2338	110.68	QMNMSPPPGNAGPVIMSIEEK	[2] Oxidation (M)|[4] Oxidation (M)|[5] Phospho (ST)	PABPN1-mCherry	PABPN1-mCherry	7.87766	mitotic	interphase		1.31734e+06	1.03776e+07	1.31734e+06	9.68597e+06	4	6
51.96_2338.0029n	1	1	#3702	3	51.9642	2338	54.12	QMNMSPPPGNAGPVIMSIEEK	[2] Oxidation (M)|[4] Oxidation (M)|[5] Phospho (ST)	PABPN1-mCherry	PABPN1-mCherry	12.4477	mitotic	interphase		92137.8	1.1469e+06	92137.8	1.07046e+06	1	4
44.43_2338.0055n	1	1	#7940	2	44.426	2338.01	73.29	QMNMSPPPGNAGPVIMSIEEK	[4] Oxidation (M)|[5] Phospho (ST)|[16] Oxidation (M)	PABPN1-mCherry	PABPN1-mCherry	27.802	mitotic	interphase		19928.1	554040	19928.1	517116	0	3
44.52_2338.0028n	1	1	#953	3	44.5171	2338	84.01	QMNMSPPPGNAGPVIMSIEEK	[4] Oxidation (M)|[5] Phospho (ST)|[16] Oxidation (M)	PABPN1-mCherry	PABPN1-mCherry	4.25184	mitotic	interphase		1.12528e+06	4.78452e+06	1.12528e+06	4.46565e+06	3	4
45.25_2338.0026n	1	1	#1041	3	45.2479	2338	66.06	QMNMSPPPGNAGPVIMSIEEK	[2] Oxidation (M)|[5] Phospho (ST)|[16] Oxidation (M)	PABPN1-mCherry	PABPN1-mCherry	7.12238	mitotic	interphase		625719	4.45661e+06	625719	4.15959e+06	1	3
45.50_2338.0028n	1	1	#11432	2	45.4981	2338	66.44	QMNMSPPPGNAGPVIMSIEEK	[2] Oxidation (M)|[5] Phospho (ST)|[16] Oxidation (M)	PABPN1-mCherry	PABPN1-mCherry	207.93	mitotic	interphase		1421.72	295620	1421.72	275918	0	2
47.58_2242.0585n	1	1	#635	3	47.5844	2242.06	88.75	QMNMSPPPGNAGPVIMSIEEK	[4] Oxidation (M)	PABPN1-mCherry	PABPN1-mCherry	2.09841	interphase	mitotic		5.95486e+06	2.8378e+06	5.95486e+06	2.64867e+06	2	0
47.58_2242.0551n	1	1	#5314	2	47.5844	2242.06	93.35	QMNMSPPPGNAGPVIMSIEEK	[4] Oxidation (M)	PABPN1-mCherry	PABPN1-mCherry	2.9	interphase	mitotic		701068	241748	701068	225637	2	0
40.61_2242.0228n	1	1	#5782	3	40.6101	2242.02	58.64	QMNMSPPPGNAGPVIMSIEEK	[16] Oxidation (M)	PABPN1-mCherry	PABPN1-mCherry	21.0305	interphase	mitotic		774874	36845.2	774874	34389.6	4	0
49.87_2242.0419n	1	1	#4195	3	49.8727	2242.04	45.11	QMNMSPPPGNAGPVIMSIEEK	[4] Oxidation (M)	PABPN1-mCherry	PABPN1-mCherry	5.21796	interphase	mitotic		470182	90108.4	470182	84103	1	0
48.32_2322.0092n	1	1	#647	3	48.3212	2322.01	70.04	QMNMSPPPGNAGPVIMSIEEK	[4] Oxidation (M)|[5] Phospho (ST)	PABPN1-mCherry	PABPN1-mCherry	6.91427	mitotic	interphase		472927	3.26994e+06	472927	3.05202e+06	2	2
49.47_2322.0000n	1	1	#962	3	49.4734	2322	74.97	QMNMSPPPGNAGPVIMSIEEK	[2] Oxidation (M)|[5] Phospho (ST)	PABPN1-mCherry	PABPN1-mCherry	7.13846	mitotic	interphase		461336	3.29322e+06	461336	3.07375e+06	2	2
44.51_2322.0102n	1	1	#1270	3	44.5065	2322.01	13.87	QMNMSPPPGNAGPVIMSIEEK	[5] Phospho (ST)|[16] Oxidation (M)	PABPN1-mCherry	PABPN1-mCherry	1.56727	mitotic	interphase		983487	1.54139e+06	983487	1.43866e+06	0	1
48.32_2322.0088n	1	1	#5770	2	48.3212	2322.01	99.19	QMNMSPPPGNAGPVIMSIEEK	[2] Oxidation (M)|[5] Phospho (ST)	PABPN1-mCherry	PABPN1-mCherry	20.0937	mitotic	interphase		45730.2	918887	45730.2	857648	0	2
54.14_2322.0008n	2	2	#11900,#6875	2,3	54.1386	2322	66.16	QMNMSPPPGNAGPVIMSIEEK	[4] Oxidation (M)|[5] Phospho (ST)	PABPN1-mCherry	PABPN1-mCherry	17.7563	mitotic	interphase		38222.5	678690	38222.5	633459	0	4
49.59_2321.9918n	1	1	#11545	2	49.5877	2321.99	25.26	QMNMSPPPGNAGPVIMSIEEK	[4] Oxidation (M)|[5] Phospho (ST)	PABPN1-mCherry	PABPN1-mCherry	76.1292	mitotic	interphase		1473.08	112145	1473.08	104671	0	1
57.32_2306.0078n	2	2	#17103,#11811	2,3	57.3206	2306.01	44.86	QMNMSPPPGNAGPVIMSIEEK	[5] Phospho (ST)	PABPN1-mCherry	PABPN1-mCherry	20.8443	mitotic	interphase		6723.04	140137	6723.04	130798	0	1
47.14_2306.0013n	1	1	#6986	3	47.136	2306	58.52	QMNMSPPPGNAGPVIMSIEEK	[5] Phospho (ST)	PABPN1-mCherry	PABPN1-mCherry	3.3576	mitotic	interphase		77341	259680	77341	242374	0	1
51.87_2306.0139n	1	1	#7440	2	51.8679	2306.01	113.84	QMNMSPPPGNAGPVIMSIEEK	[5] Phospho (ST)	PABPN1-mCherry	PABPN1-mCherry	19.6757	mitotic	interphase		11318.8	222705	11318.8	207863	0	2
52.10_2306.0139n	1	1	#1009	3	52.0969	2306.01	77.85	QMNMSPPPGNAGPVIMSIEEK	[5] Phospho (ST)	PABPN1-mCherry	PABPN1-mCherry	7.39243	mitotic	interphase		323310	2.39005e+06	323310	2.23076e+06	2	5
52.11_2306.0161n	1	1	#4994	2	52.1054	2306.02	18.03	QMNMSPPPGNAGPVIMSIEEK	[5] Phospho (ST)	PABPN1-mCherry	PABPN1-mCherry	93.9271	mitotic	interphase		2599.71	244183	2599.71	227909	0	1
45.23_2338.0059n	1	1	#9500	2	45.2307	2338.01	80.64	QMNMSPPPGNAGPVIMSIEEK	[2] Oxidation (M)|[5] Phospho (ST)|[16] Oxidation (M)	PABPN1-mCherry	PABPN1-mCherry	Infinity	mitotic	interphase		0	80413.7	0	75054.4	0	2
42.54_2258.0369n	2	2	#12771,#1164	2,3	42.5447	2258.04	80.76	QMNMSPPPGNAGPVIMSIEEK	[4] Oxidation (M)|[16] Oxidation (M)	PABPN1-mCherry	PABPN1-mCherry	12.8031	interphase	mitotic		3.77663e+06	294977	3.77663e+06	275318	6	2
43.56_2258.0359n	1	1	#1179	3	43.5619	2258.04	74.85	QMNMSPPPGNAGPVIMSIEEK	[2] Oxidation (M)|[16] Oxidation (M)	PABPN1-mCherry	PABPN1-mCherry	19.6834	interphase	mitotic		5.13678e+06	260970	5.13678e+06	243577	3	0
49.92_2226.0464n	2	2	#7061,#1258	2,3	49.9207	2226.05	88.9	QMNMSPPPGNAGPVIMSIEEK		PABPN1-mCherry	PABPN1-mCherry	6.88082	interphase	mitotic		1.67385e+06	243263	1.67385e+06	227050	5	0
49.87_2258.0362n	1	1	#4469	3	49.8727	2258.04	67.49	QMNMSPPPGNAGPVIMSIEEK	[2] Oxidation (M)|[4] Oxidation (M)	PABPN1-mCherry	PABPN1-mCherry	4.15228	interphase	mitotic		356733	85912.6	356733	80186.9	1	0
42.82_3323.4531n	1	1	#5650	4	42.8196	3323.45	32.41	ELQNEVEKQMNMSPPPGNAGPVIMSIEEK	[10] Oxidation (M)|[12] Oxidation (M)|[13] Phospho (ST)|[24] Oxidation (M)	PABPN1-mCherry	PABPN1-mCherry	4.51785	mitotic	interphase		178132	804776	178132	751141	0	2
42.82_3323.4716n	1	1	#6892	3	42.8196	3323.47	62.66	ELQNEVEKQMNMSPPPGNAGPVIMSIEEK	[10] Oxidation (M)|[12] Oxidation (M)|[13] Phospho (ST)|[24] Oxidation (M)	PABPN1-mCherry	PABPN1-mCherry	17.9777	mitotic	interphase		46280.4	832013	46280.4	776562	0	2
42.93_2338.9840n	1	1	#9050	3	42.9256	2338.98	31	QMNMSPPPGNAGPVIMSIEEK	[4] Oxidation (M)|[5] Phospho (ST)|[10] Deamidated (NQ)|[16] Oxidation (M)	PABPN1-mCherry	PABPN1-mCherry	13.0097	mitotic	interphase		20548.5	267330	20548.5	249514	0	2
45.82_3307.4657n	1	1	#11616	4	45.825	3307.47	23.54	ELQNEVEKQMNMSPPPGNAGPVIMSIEEK	[10] Oxidation (M)|[12] Oxidation (M)|[13] Phospho (ST)	PABPN1-mCherry	PABPN1-mCherry	5.21744	mitotic	interphase		32031.7	167123	32031.7	155985	0	2
45.96_3307.4784n	1	1	#9501	3	45.964	3307.48	75.59	ELQNEVEKQMNMSPPPGNAGPVIMSIEEK	[10] Oxidation (M)|[12] Oxidation (M)|[13] Phospho (ST)	PABPN1-mCherry	PABPN1-mCherry	23.6435	mitotic	interphase		14577.6	344666	14577.6	321695	0	2
[truncated: 5,000 more columns]

## Sheet: Ser304 Peptides
Column1	Column2	Column3	Column4	Column5	Column6	Column7	Column8	Column9	Column10	Column11	Column12	Column13	Column14	Column15	Column16	Column17	Column18	Column19	Column20	Column21	Column22	Column23	Column24	Column25	Column26	Column27	Column28	Column29	Column30	Column31	Column32	Column33	Column34	Column35	Column36	Column37	Column38	Column39	Column40	Column41	Column42	Column43	Column44	Column45	Column46	Column47	Column48	Column49	Column50
																Normalized abundance		Raw abundance		Spectral counts
							Best identification									interphase	mitotic	interphase	mitotic	interphase	mitotic
Peptide identifier	Ions used in quantitation	Ions	Deconvoluted peptide ions	Deconvoluted charges	Retention time (min)	Neutral mass	Score	Sequence	Modifications	Accession	Description	Max fold change	Highest mean condition	Lowest mean condition	Maximum CV	QEp19-5434_Phizicky_1-DP_PABN1-interphase_Trypsin	QEp19-5451_Phizicky_2-DP_PABN1-mitotic_Trypsin	QEp19-5434_Phizicky_1-DP_PABN1-interphase_Trypsin	QEp19-5451_Phizicky_2-DP_PABN1-mitotic_Trypsin	QEp19-5434_Phizicky_1-DP_PABN1-interphase_Trypsin	QEp19-5451_Phizicky_2-DP_PABN1-mitotic_Trypsin
37.57_1604.7103n	2	2	#35,#1543	2,3	37.5749	1604.71	85.51	ATSWYSPYSGSGAGSK		PABPN1-mCherry	PABPN1-mCherry	1.36658	interphase	mitotic		2.55051e+07	1.86634e+07	2.55051e+07	1.74196e+07	4	4
36.39_1604.7106n	1	1	#11848	2	36.3904	1604.71	27.37	ATSWYSPYSGSGAGSK		PABPN1-mCherry	PABPN1-mCherry	1.25344	mitotic	interphase		22289.6	27938.8	22289.6	26076.8	1	1
39.15_1684.6772n	2	2	#353,#11824	2,3	39.1529	1684.68	72.96	ATSWYSPYSGSGAGSK	[6] Phospho (ST)	PABPN1-mCherry	PABPN1-mCherry	27.6779	mitotic	interphase		130776	3.6196e+06	130776	3.37837e+06	1	3
41.65_2721.2227n	2	2	#771,#9327	3,4	41.6464	2721.22	56.31	ATSWYSPYSGSGAGSKGEEDNMAIIK	[22] Oxidation (M)	PABPN1-mCherry	PABPN1-mCherry	1.08176	interphase	mitotic		1.69866e+06	1.57027e+06	1.69866e+06	1.46562e+06	1	1
45.87_2705.2265n	1	1	#1074	3	45.8683	2705.23	69.15	ATSWYSPYSGSGAGSKGEEDNMAIIK		PABPN1-mCherry	PABPN1-mCherry	1.01716	interphase	mitotic		792234	778865	792234	726957	1	1
36.75_1859.8783n	2	2	#6127,#1398	2,3	36.7483	1859.88	55.35	ARATSWYSPYSGSGAGSK	[2] Dimethyl (R)	PABPN1-mCherry	PABPN1-mCherry	1.22151	mitotic	interphase		1.10451e+06	1.34917e+06	1.10451e+06	1.25925e+06	5	4
36.57_1939.8445n	2	2	#7110,#2696	2,3	36.5731	1939.84	52.27	ARATSWYSPYSGSGAGSK	[2] Dimethyl (R)|[8] Phospho (ST)	PABPN1-mCherry	PABPN1-mCherry	108.736	mitotic	interphase		6854.94	745382	6854.94	695705	0	3
36.09_1845.8630n	2	2	#10394,#2743	2,3	36.0919	1845.86	54.38	ARATSWYSPYSGSGAGSK	[2] Methyl (R)	PABPN1-mCherry	PABPN1-mCherry	1.25856	mitotic	interphase		467354	588191	467354	548991	5	5
47.46_2785.1946n	1	1	#3874	3	47.4569	2785.19	60.56	ATSWYSPYSGSGAGSKGEEDNMAIIK	[6] Phospho (ST)	PABPN1-mCherry	PABPN1-mCherry	66.1936	mitotic	interphase		5239.05	346791	5239.05	323679	0	1
36.36_1925.8300n	1	1	#5264	3	36.3574	1925.83	35.01	ARATSWYSPYSGSGAGSK	[2] Methyl (R)|[8] Phospho (ST)	PABPN1-mCherry	PABPN1-mCherry	27.2475	mitotic	interphase		7028.83	191518	7028.83	178754	0	2
36.36_1925.8281n	1	1	#11362	2	36.3574	1925.83	20.6	ARATSWYSPYSGSGAGSK	[2] Methyl (R)|[8] Phospho (ST)	PABPN1-mCherry	PABPN1-mCherry	749.518	mitotic	interphase		208.866	156549	208.866	146116	0	1
[truncated: 5,000 more columns]
