# Supplementary material for: Phosphorylation of the nuclear poly(A) binding protein (PABPN1) during mitosis protects mRNA from hyperadenylation and maintains transcriptome dynamics
Source: Nucleic Acids Res. 2024 Jun 29;52(16):9886–903. doi: 10.1093/nar/gkae562 (PMC11381358; doi:10.1093/nar/gkae562)
Supplement: gkae562_Supplemental_Files [file gkae562_supplemental_files.zip › Table S4. Mass spectrometry of recombinant PABPN1 treated with CDK1 or DYRK3 kinase.xls]

## Sheet: PTM Spectrum Counts Report of P
protein accession	protein name	Site	Modification	Best Ascore	Localization Probability	Modified Count for QEp20-5644_Phizicky_DVP_Buffe‚Ä¶	Total Count for QEp20-5644_Phizicky_DVP_Buffer	Modified Count for QEp20-5648_Phizicky_DVP_Buffer	Total Count for QEp20-5648_Phizicky_DVP_Buffer	Modified Count for QEp20-5653_Phizicky_DVP_CDK	Total Count for QEp20-5653_Phizicky_DVP_CDK	Modified Count for QEp20-5657_Phizicky_DVP_CDK	Total Count for QEp20-5657_Phizicky_DVP_CDK	Modified Count for QEp20-5662_Phizicky_DVP_DYRK	Total Count for QEp20-5662_Phizicky_DVP_DYRK	Modified Count for QEp20-5666_Phizicky_DVP_DYRK	Total Count for QEp20-5666_Phizicky_DVP_DYRK
pDVP40-cleaved-TEV-PABPN1	pDVP40-cleaved-TEV-PABPN1	S19	Phospho	100% (1,000.00)	1	0	0	0	0	1	1	1	1	119	119	124	124
pDVP40-cleaved-TEV-PABPN1	pDVP40-cleaved-TEV-PABPN1	S90	Phospho	99% (20.99)	0.992093	0	31	0	30	1	25	0	20	0	27	0	23
pDVP40-cleaved-TEV-PABPN1	pDVP40-cleaved-TEV-PABPN1	S150	Phospho	100% (334.11)	1	5	62	7	63	83	112	99	128	61	113	59	120
pDVP40-cleaved-TEV-PABPN1	pDVP40-cleaved-TEV-PABPN1	S150	Phospho	100% (137.94)	1	1	62	0	63	0	112	0	128	0	113	0	120
pDVP40-cleaved-TEV-PABPN1	pDVP40-cleaved-TEV-PABPN1	S255	Phospho	100% (30.97)	0.999987	0	57	0	60	0	56	1	55	2	57	2	67
pDVP40-cleaved-TEV-PABPN1	pDVP40-cleaved-TEV-PABPN1	S275	Phospho	99% (23.20)	0.990508	0	24	0	16	1	25	2	32	0	33	0	35
pDVP40-cleaved-TEV-PABPN1	pDVP40-cleaved-TEV-PABPN1	S282	Phospho	100% (61.94)	1	0	12	0	18	4	27	5	20	8	32	9	38
pDVP40-cleaved-TEV-PABPN1	pDVP40-cleaved-TEV-PABPN1	S286	Phospho	100% (66.86)	1	0	12	0	18	5	27	4	20	5	32	9	38
pDVP40-cleaved-TEV-PABPN1	pDVP40-cleaved-TEV-PABPN1	S304	Phospho	97% (19.23)	0.965241	0	0	0	0	1	7	0	7	0	5	0	3
pDVP40-uncleaved-6xHis-MBP-TEV-PABPN1	pDVP40-uncleaved-6xHis-MBP-TEV-PABPN1	S483	Phospho	99% (20.99)	0.992093	0	31	0	30	1	25	0	20	0	27	0	23
pDVP40-uncleaved-6xHis-MBP-TEV-PABPN1	pDVP40-uncleaved-6xHis-MBP-TEV-PABPN1	S543	Phospho	100% (334.11)	1	5	62	7	63	83	112	99	128	61	113	59	120
pDVP40-uncleaved-6xHis-MBP-TEV-PABPN1	pDVP40-uncleaved-6xHis-MBP-TEV-PABPN1	S543	Phospho	100% (137.94)	1	1	62	0	63	0	112	0	128	0	113	0	120
pDVP40-uncleaved-6xHis-MBP-TEV-PABPN1	pDVP40-uncleaved-6xHis-MBP-TEV-PABPN1	S648	Phospho	100% (30.97)	0.999987	0	57	0	60	0	56	1	55	2	57	2	67
pDVP40-uncleaved-6xHis-MBP-TEV-PABPN1	pDVP40-uncleaved-6xHis-MBP-TEV-PABPN1	S668	Phospho	99% (23.20)	0.990508	0	24	0	16	1	25	2	32	0	33	0	35
pDVP40-uncleaved-6xHis-MBP-TEV-PABPN1	pDVP40-uncleaved-6xHis-MBP-TEV-PABPN1	S675	Phospho	100% (61.94)	1	0	12	0	18	4	27	5	20	8	32	9	38
pDVP40-uncleaved-6xHis-MBP-TEV-PABPN1	pDVP40-uncleaved-6xHis-MBP-TEV-PABPN1	S679	Phospho	100% (66.86)	1	0	12	0	18	5	27	4	20	5	32	9	38
pDVP40-uncleaved-6xHis-MBP-TEV-PABPN1	pDVP40-uncleaved-6xHis-MBP-TEV-PABPN1	S697	Phospho	97% (19.23)	0.965241	0	0	0	0	1	7	0	7	0	5	0	3
PABPN1-4SA-pDVP59	PABPN1-4SA-pDVP59	S90	Phospho	99% (20.99)	0.992093	0	31	0	30	1	25	0	20	0	27	0	23
PABPN1-4SA-pDVP59	PABPN1-4SA-pDVP59	S255	Phospho	100% (30.97)	0.999987	0	57	0	60	0	56	1	55	2	57	2	67
PABPN1-4SA-pDVP59	PABPN1-4SA-pDVP59	S275	Phospho	99% (23.20)	0.990508	0	24	0	16	1	25	2	32	0	33	0	35
PABPN1-4SA-pDVP59	PABPN1-4SA-pDVP59	S282	Phospho	100% (61.94)	1	0	12	0	18	4	27	5	20	8	32	9	38
PABPN1-4SA-pDVP59	PABPN1-4SA-pDVP59	S286	Phospho	100% (66.86)	1	0	12	0	18	5	27	4	20	5	32	9	38
PABPN1-4SD-pDVP61	PABPN1-4SD-pDVP61	S90	Phospho	99% (20.99)	0.992093	0	31	0	30	1	25	0	20	0	27	0	23
PABPN1-4SD-pDVP61	PABPN1-4SD-pDVP61	S255	Phospho	100% (30.97)	0.999987	0	57	0	60	0	56	1	55	2	57	2	67
PABPN1-4SD-pDVP61	PABPN1-4SD-pDVP61	S275	Phospho	99% (23.20)	0.990508	0	24	0	16	1	25	2	32	0	33	0	35
PABPN1-4SD-pDVP61	PABPN1-4SD-pDVP61	S282	Phospho	100% (61.94)	1	0	12	0	18	4	27	5	20	8	32	9	38
PABPN1-4SD-pDVP61	PABPN1-4SD-pDVP61	S286	Phospho	100% (66.86)	1	0	12	0	18	5	27	4	20	5	32	9	38
O43781	Dual specificity tyrosine-phosphorylation-regulated kinase 3 OS=Homo sapiens OX=9606 GN=DYRK3 PE=1 SV=3	S546	Phospho	100% (1,000.00)	1	0	0	0	0	0	0	0	0	0	0	1	1
O43781	Dual specificity tyrosine-phosphorylation-regulated kinase 3 OS=Homo sapiens OX=9606 GN=DYRK3 PE=1 SV=3	S553	Phospho	100% (1,000.00)	1	0	0	0	0	0	0	0	0	0	0	1	1
Q7RTS7	Keratin, type II cytoskeletal 74 OS=Homo sapiens OX=9606 GN=KRT74 PE=1 SV=2	S214	Phospho	100% (133.05)	1	0	0	1	1	0	0	0	0	0	0	0	0
Q7RTS7	Keratin, type II cytoskeletal 74 OS=Homo sapiens OX=9606 GN=KRT74 PE=1 SV=2	S218	Phospho	100% (144.34)	1	0	0	1	1	0	0	0	0	0	0	0	0
END OF FILE
